# Supplementary material for: The landscape of rare genetic variation associated with inflammatory bowel disease and Parkinson’s disease comorbidity
Source: Genome Med. 2024 May 14;16:66. doi: 10.1186/s13073-024-01335-2 (PMC11092054; doi:10.1186/s13073-024-01335-2)
Supplement: Supplementary file 2 — Additional file 2. Table S1. Sample-level QC metrics of the IBD-PD cohort. Table S2. BioMe participants by ancestry. Table S3. Minor allele frequencies of the LRRK2 variants. Table S4. Variant-level association tests of LRRK2 variants. Table S5. HGMD classification of the LRRK2 missense variants. Table S6. SKAT-O results. Table S7. NHC results. Table S8. Known IBD and PD genes and 120 significant genes from SKAT-O and NHC analysis of IBD-PD cohort. Table S9. IPA canonical pathway enrichment analysis of 120 SKAT-O and NHC significant IBD-PD genes, known IBD genes and known PD genes. Table S10. Gene prioritization according to 4 biological relatedness and pathway approaches. Table S11. InnateDB pathway enrichment analysis. Table S12. InnateDB GO enrichment analysis. Table S13. Biological importance scores for IBD-PD. Table S14. Biological importance scores for PD. Table S15. Biological importance scores for IBD. Table S16. Presumably deleterious rare variants located in the 14 candidate genes identified in the IBD-PD cohort. Table S17. PheWAS of 14 candidate genes in BioMe BioBank. Table S18. PheWAS of 14 candidate genes in UK Biobank. [file 13073_2024_1335_MOESM2_ESM.xlsx]

## Sheet: TableS1
Table S1. Sample-level QC metrics of the IBD-PD cohort
sample	nRefHom	nNonRefHom	nHets	nTransitions	nTransversions	nIndels	nSingletons	nMissing	nInsHets	nDelHets	nInsAltHoms	nDelAltHoms	InDelratio	nInsertion	nDeletion	HetHomratio	nSNPs	TiTvratio
Case1	18797047	1044630	2059015	2134608	969037	191215	346350	371406	52372	71473	41697	25673	0.968326	94069	97146	1.97105	3103645	2.20281
Case2	19488628	1003186	1555926	1759588	799524	160133	14732	256370	41944	52943	38254	26992	1.00329	80198	79935	1.55098	2559112	2.20079
Case3	19655779	1006259	1583169	1779886	809542	161177	22482	57877	42511	53598	38160	26908	1.00205	80671	80506	1.57332	2589428	2.19863
Case4	19731106	1004579	1559802	1762698	801683	160075	12628	8780	41825	52810	38326	27114	1.00284	80151	79924	1.55269	2564381	2.19875
Case5	19667268	1008271	1560766	1765942	803095	160287	12379	67733	41801	53042	38308	27136	0.999139	80109	80178	1.54796	2569037	2.19892
Case6	19733154	1012255	1542909	1757741	797423	159595	13004	16445	41360	52486	38600	27149	1.00408	79960	79635	1.52423	2555164	2.20428
Case7	19710347	997050	1578858	1771216	804692	160841	13955	17263	42506	53716	37839	26780	0.998124	80345	80496	1.58353	2575908	2.20111
Case8	19617786	1017106	1539646	1757488	799264	159213	12606	130588	41102	52308	38474	27329	0.999234	79576	79637	1.51375	2556752	2.19888
Case9	19741709	1006229	1547644	1755984	797889	159520	12671	9217	41547	52374	38429	27170	1.00543	79976	79544	1.53806	2553873	2.20079
Case10	18896470	968736	1506236	1702205	772767	152472	11933	940526	40132	50287	36297	25756	1.00508	76429	76043	1.55485	2474972	2.20274
Case11	3358219	189109	272977	318182	143904	25885	2149	18619675	6433	8602	6328	4522	0.972341	12761	13124	1.44349	462086	2.21107
Case12	19691545	1010477	1557247	1765693	802031	160326	13114	44722	41405	52763	38875	27283	1.00292	80280	80046	1.5411	2567724	2.20153
Case13	19720010	1022674	1533215	1757315	798574	159885	12514	28557	41263	51939	38809	27874	1.00325	80072	79813	1.49922	2555889	2.20057
Case14	19674559	1001479	1551157	1756077	796559	158671	13531	78468	41494	52675	37948	26554	1.00269	79442	79229	1.54887	2552636	2.20458
Case15	19723854	1020387	1540584	1760408	800563	159911	12050	19574	41289	52082	38940	27600	1.00686	80229	79682	1.5098	2560971	2.19896
Case16	19654977	1005585	1552626	1758432	799779	159183	12068	91912	41460	52473	38178	27072	1.00117	79638	79545	1.544	2558211	2.19865
Case17	19692046	1012495	1547202	1760514	799183	159675	12083	52910	41403	52251	38667	27354	1.00584	80070	79605	1.52811	2559697	2.20289
Case18	19696546	1014229	1544540	1759500	799269	159762	11829	49238	41398	52449	38565	27350	1.00206	79963	79799	1.52287	2558769	2.20139
Case19	19660212	1012368	1543423	1757756	798035	159324	13101	89037	41109	52127	38724	27364	1.0043	79833	79491	1.52457	2555791	2.20261
Case20	19738202	1011393	1546009	1758097	799305	159352	12474	9372	41094	52400	38538	27320	0.998896	79632	79720	1.52859	2557402	2.19953
Case21	19700646	1008896	1531120	1745942	794074	158082	12065	65573	40927	51608	38220	27327	1.00269	79147	78935	1.51762	2540016	2.19871
Case22	19663720	1005230	1565211	1767585	802856	160329	12363	69819	41500	53208	38539	27082	0.996874	80039	80290	1.55707	2570441	2.20162
Case23	19695987	1003751	1556518	1760063	800206	159962	13373	48133	41463	52731	38578	27190	1.0015	80041	79921	1.5507	2560269	2.19951
Case24	19639232	1004234	1600972	1790856	814350	161981	33275	57872	42944	53819	38359	26859	1.00775	81303	80678	1.59422	2605206	2.19912
Case25	19717572	1005828	1560105	1764003	801930	160487	12619	20309	42113	53079	38316	26979	1.00463	80429	80058	1.55107	2565933	2.1997
Case26	19714985	1005903	1555264	1761327	799840	159832	12699	28305	41822	52689	38195	27126	1.00253	80017	79815	1.54614	2561167	2.2021
Case27	19697429	1010703	1547536	1758535	799704	159197	13192	49511	41498	52204	38212	27283	1.00281	79710	79487	1.53115	2558239	2.19898
Case28	19694531	1006706	1545877	1753863	798720	158815	12070	58373	41020	52350	38287	27158	0.997472	79307	79508	1.53558	2552583	2.19584
Case29	19634967	1008985	1604416	1795916	817485	162354	55239	53503	42662	54466	38421	26805	0.997687	81083	81271	1.59013	2613401	2.19688
Case30	19692793	1014987	1558355	1769814	803528	160967	12366	37252	42033	53061	38698	27175	1.00617	80731	80236	1.53534	2573342	2.20255
Case31	19715790	1015229	1543595	1758960	799864	160029	13606	29661	41741	52442	38317	27529	1.00109	80058	79971	1.52044	2558824	2.19907
Case32	19676257	1006089	1561357	1765585	801861	159748	13443	60850	41734	52753	38156	27105	1.0004	79890	79858	1.55191	2567446	2.20186
Case33	19727116	1007901	1551338	1759552	799687	159642	12735	18323	41493	52402	38474	27273	1.00366	79967	79675	1.53918	2559239	2.2003
Case34	19719292	1008084	1556365	1762942	801507	160323	13200	20228	41651	53078	38387	27207	0.996923	80038	80285	1.54388	2564449	2.19953
Case35	19684086	1005825	1550447	1757911	798361	158972	12788	64982	41255	52385	38339	26993	1.00272	79594	79378	1.54147	2556272	2.2019
Case36	19705082	1002943	1562971	1763578	802336	159700	12453	33624	41588	52865	38428	26819	1.00417	80016	79684	1.55838	2565914	2.19805
Case37	19724834	1002691	1561620	1762918	801393	159986	12456	15166	42116	52849	38041	26980	1.00411	80157	79829	1.55743	2564311	2.19982
Case38	19694486	1006030	1557467	1763299	800198	159737	11858	46607	41774	52415	38348	27200	1.00637	80122	79615	1.54813	2563497	2.20358
Case39	19657618	1007237	1561932	1766112	803057	160499	12600	77057	41876	53138	38265	27220	0.9973	80141	80358	1.55071	2569169	2.19924
Case40	19665521	1005518	1549486	1755238	799766	158996	12222	84807	41263	52394	38293	27046	1.00146	79556	79440	1.54098	2555004	2.19469
Case41	19711189	1016333	1559750	1771725	804358	160524	12767	16500	41756	52694	38590	27484	1.0021	80346	80178	1.53468	2576083	2.20266
Case42	19684887	1014545	1555809	1767202	803152	160719	12117	48362	41682	52929	38581	27527	0.997601	80263	80456	1.5335	2570354	2.20033
Case43	19752253	1065348	1427267	1713139	779476	155448	11846	64012	38365	48346	39733	29004	1.00967	78098	77350	1.33972	2492615	2.19781
Case44	19687993	1007888	1537923	1750853	794958	159090	12603	71442	41025	51824	38485	27756	0.99912	79510	79580	1.52589	2545811	2.20245
Case45	19701116	1010908	1555759	1764684	801983	160279	12193	36186	41999	52521	38331	27428	1.00477	80330	79949	1.53897	2566667	2.2004
Case46	19736185	1000598	1560029	1760870	799757	159982	12703	7521	41963	52780	38255	26984	1.00569	80218	79764	1.5591	2560627	2.20176
Case47	19709908	1016955	1538621	1757370	798206	158963	12631	39867	40935	52238	38514	27276	0.999183	79449	79514	1.51297	2555576	2.20165
Case48	19706824	1018579	1534511	1755662	797428	159582	12522	44839	41260	52114	38782	27426	1.00631	80042	79540	1.50652	2553090	2.20166
Case49	19730660	1003846	1547949	1754858	796937	159553	13251	22277	41635	52207	38336	27375	1.00489	79971	79582	1.54202	2551795	2.202
Case50	19697866	1015682	1536035	1754345	797372	158681	12989	56007	41068	51977	38471	27165	1.00502	79539	79142	1.51232	2551717	2.20016
Case51	19705395	1006171	1540814	1750954	796031	159266	12601	52679	41716	52092	38366	27092	1.01134	80082	79184	1.53136	2546985	2.19961
Case52	19721300	1016583	1546657	1761825	801415	159777	12500	19984	41503	52245	38574	27455	1.00473	80077	79700	1.52143	2563240	2.19839
Case53	19713271	1013789	1551625	1764313	801101	160348	12895	25269	41705	52965	38404	27274	0.99838	80109	80239	1.53052	2565414	2.20236
Case54	19696331	1013547	1556668	1767264	802951	160292	12948	37506	41527	52711	38716	27338	1.00242	80243	80049	1.53586	2570215	2.20096
Case55	19638092	1009496	1546171	1756589	799078	159266	13096	111277	41526	52251	38310	27179	1.00511	79836	79430	1.53163	2555667	2.19827
Case56	19529277	999339	1599174	1786296	812217	161841	23253	174677	42938	54189	38165	26549	1.00452	81103	80738	1.60023	2598513	2.19928
Case57	19698998	1007070	1572140	1774158	805052	160566	22787	25532	41934	53229	38491	26912	1.00354	80425	80141	1.5611	2579210	2.20378
Case58	19654962	1004432	1586155	1780947	809640	161040	23108	57702	42411	53531	38228	26870	1.00296	80639	80401	1.57916	2590587	2.19968
Case59	19652281	1000408	1582436	1776513	806331	160797	22008	68349	42205	53734	38044	26814	0.996288	80249	80548	1.58179	2582844	2.20321
Case60	19617067	996408	1608561	1790331	814638	161786	26541	80471	42736	54486	38054	26510	0.997457	80790	80996	1.61436	2604969	2.1977
Case61	19631061	1013743	1573830	1779246	808327	161007	23250	84637	42152	53178	38528	27149	1.00439	80680	80327	1.55249	2587573	2.20115
Case62	19700161	1039553	1547888	1779634	807807	160863	30992	15779	40966	52088	39698	28111	1.0058	80664	80199	1.48899	2587441	2.20304
Case63	19689821	1012619	1568298	1774424	806493	160650	23195	32858	41530	52982	38685	27453	0.997265	80215	80435	1.54875	2580917	2.20017
Case64	19701241	1012255	1557315	1767201	802369	159800	19223	33700	41642	52465	38439	27254	1.00454	80081	79719	1.53846	2569570	2.20248
Case65	19079083	1064912	2086794	2166013	985693	194783	359079	37673	53244	73235	42297	26007	0.962707	95541	99242	1.95959	3151706	2.19745
Case66	19074808	1041766	2080449	2146092	976123	193213	325298	73049	53312	72780	41517	25604	0.963866	94829	98384	1.99704	3122215	2.19859
Case67	19703889	1011359	1576039	1779243	808155	160763	22984	12247	42077	53035	38499	27152	1.00485	80576	80187	1.55834	2587398	2.20161
Case68	19720926	1005182	1560789	1764926	801045	160255	14879	17189	41643	53328	38299	26985	0.995381	79942	80313	1.55274	2565971	2.20328
Case69	18502829	964582	1498519	1695506	767595	151261	20900	1347195	39291	50197	36131	25642	0.994502	75422	75839	1.55354	2463101	2.20885
Csse70	19642665	1017622	1567060	1777354	807328	160900	18955	76020	41610	53229	38813	27248	0.999329	80423	80477	1.53992	2584682	2.20153
Csse71	19488074	1009853	1566864	1771452	805265	159829	22314	239638	41578	53023	38340	26888	1.00009	79918	79911	1.55158	2576717	2.19984
Csse72	19596363	1000735	1583773	1777583	806925	160714	17077	122723	42055	53689	38170	26800	0.99672	80225	80489	1.58261	2584508	2.20291
Csse73	19620287	1016281	1567891	1776776	807396	160793	23716	99024	41761	53079	38652	27301	1.00041	80413	80380	1.54277	2584172	2.20063
Csse74	19620863	995247	1604320	1787682	811885	162052	26489	81771	42911	54519	38150	26472	1.00086	81061	80991	1.61198	2599567	2.20189
Csse75	19687846	1018590	1571069	1781310	808349	161150	23335	25653	41541	53404	39029	27176	0.999876	80570	80580	1.5424	2589659	2.20364
Case76	19630770	1011149	1575702	1778873	807978	160964	17009	85651	41987	53297	38554	27126	1.00147	80541	80423	1.55833	2586851	2.20164
HG00096	19732707	1009514	1559692	1766302	802904	160020	11409	2744	41649	52435	38546	27390	1.00464	80195	79825	1.54499	2569206	2.19989
HG00097	19732044	1016742	1551881	1766703	801920	160186	11898	3825	41407	52353	38879	27547	1.00483	80286	79900	1.52633	2568623	2.20309
HG00099	19738453	1016258	1547663	1762847	801074	160103	12942	2167	41344	52345	38920	27494	1.00532	80264	79839	1.5229	2563921	2.2006
HG00100	19731470	1016287	1552022	1765993	802316	160165	11379	4738	41419	52162	38797	27787	1.00334	80216	79949	1.52715	2568309	2.20112
HG00101	19730959	1009252	1561061	1766541	803772	160204	11271	3232	42274	52591	38170	27169	1.00858	80444	79760	1.54675	2570313	2.19781
HG00102	19743491	1014811	1542022	1757983	798850	159698	11844	4645	41340	52293	38607	27458	1.00246	79947	79751	1.51952	2556833	2.20064
HG00103	19733568	1016484	1551094	1766514	801064	159692	12760	3894	41172	52237	38825	27458	1.00379	79997	79695	1.52594	2567578	2.20521
HG00105	19722843	1014104	1556793	1767149	803748	160260	13023	10649	41353	52551	38827	27529	1.00125	80180	80080	1.53514	2570897	2.19864
HG00106	19737579	1014336	1549850	1762552	801634	160194	12402	2711	41563	52577	38528	27526	0.99985	80091	80103	1.52795	2564186	2.1987
HG00107	19750674	1008950	1542515	1754424	797041	158804	10829	3749	41120	51963	38453	27268	1.00432	79573	79231	1.52883	2551465	2.20117
HG00108	19740801	1007824	1551774	1759721	799877	159189	12839	5089	41402	52291	38335	27161	1.00359	79737	79452	1.53973	2559598	2.19999
HG00109	19738224	1005127	1557621	1762147	800601	159981	11545	3716	41776	52590	38561	27054	1.0087	80337	79644	1.54968	2562748	2.20103
HG00110	19766951	1047169	1486974	1742869	791274	158301	11541	5252	40342	50440	39166	28353	1.00907	79508	78793	1.41999	2534143	2.20261
HG00111	19753184	1011811	1534064	1750125	795750	158641	11038	6990	41195	51624	38530	27292	1.01025	79725	78916	1.51616	2545875	2.19934
HG00112	19743710	1015621	1541981	1759185	798417	159548	10704	3823	41264	52172	38621	27491	1.00279	79885	79663	1.51826	2557602	2.20334
HG00113	19744993	1011953	1542321	1755919	798355	159271	11779	6138	41025	52453	38516	27277	0.997629	79541	79730	1.5241	2554274	2.19942
HG00114	19749884	1019564	1532766	1755280	797050	158491	11522	3963	40885	51076	38844	27686	1.01228	79729	78762	1.50335	2552330	2.20222
HG00115	19727081	1005866	1564133	1767535	802464	159893	11329	7649	41695	52788	38310	27100	1.00146	80005	79888	1.55501	2569999	2.20263
HG00116	19738760	1017324	1548267	1764410	801181	159433	9852	898	41150	52212	38673	27398	1.00268	79823	79610	1.5219	2565591	2.20226
HG00117	19765003	1035655	1503767	1745390	794032	158594	12105	1617	40390	50919	39139	28146	1.00587	79529	79065	1.452	2539422	2.19814
HG00118	19733110	1004754	1563679	1765263	803170	160380	11126	2698	41709	52969	38538	27164	1.00142	80247	80133	1.55628	2568433	2.19787
HG00119	19732057	1020622	1547827	1765258	803191	160386	12539	3801	41479	52316	38821	27770	1.00267	80300	80086	1.51655	2568449	2.19781
HG00120	19740682	1011583	1551600	1761753	801430	159410	8841	1392	41304	52040	38684	27382	1.00713	79988	79422	1.53383	2563183	2.19826
HG00121	19755613	1024863	1520554	1749817	795600	158410	11338	5204	40696	51008	38752	27954	1.00615	79448	78962	1.48367	2545417	2.19937
HG00122	19734050	996480	1570628	1764587	802521	160093	12549	3427	42261	52598	38132	27102	1.0087	80393	79700	1.57618	2567108	2.1988
HG00123	19728100	1004118	1566797	1767495	803420	160475	10794	5194	41975	53026	38412	27062	1.00373	80387	80088	1.56037	2570915	2.19996
HG00125	19717921	1019002	1556535	1770380	805157	160475	12060	10766	41626	52737	38781	27331	1.00423	80407	80068	1.52751	2575537	2.1988
HG00126	19750838	1013748	1539302	1755124	797926	159458	13527	1313	41381	52026	38490	27561	1.00357	79871	79587	1.51843	2553050	2.19961
HG00127	19753724	1013907	1534962	1753273	795596	159255	13049	2803	41281	51860	38572	27542	1.00568	79853	79402	1.51391	2548869	2.20372
HG00128	19735368	1017706	1550409	1766645	801470	160198	14464	986	41594	52454	38711	27439	1.00516	80305	79893	1.52344	2568115	2.20426
HG00129	19744828	1013603	1539684	1754737	798550	159008	13140	7540	40877	51842	38834	27455	1.00522	79711	79297	1.51902	2553287	2.1974
HG00130	19725678	1004439	1566698	1767832	803305	159981	14445	7829	41694	52441	38565	27281	1.00674	80259	79722	1.55977	2571137	2.2007
HG00131	19738454	1015207	1546523	1761801	799929	159703	13337	4794	41235	52208	38749	27511	1.00332	79984	79719	1.52336	2561730	2.20245
HG00132	19742381	1016059	1542788	1759885	798962	159364	14567	4032	41126	51875	38699	27664	1.0036	79825	79539	1.5184	2558847	2.20271
HG00133	19726925	1013696	1562970	1771758	804908	160627	13994	434	41526	53122	38773	27206	0.999639	80299	80328	1.54185	2576666	2.20119
HG00136	19738784	1008598	1553838	1761741	800695	159834	13075	3580	41554	52511	38489	27280	1.00316	80043	79791	1.54059	2562436	2.20026
HG00137	19748487	1001556	1550156	1755541	796171	158861	13444	5601	41351	52415	38151	26944	1.0018	79502	79359	1.54775	2551712	2.20498
HG00138	19727666	1017871	1555703	1769326	804248	160477	13898	2951	41725	52538	38717	27497	1.00509	80442	80035	1.52839	2573574	2.19998
HG00139	19733846	1012039	1554850	1765045	801844	160373	13636	3500	41658	52599	38630	27486	1.00253	80288	80085	1.53635	2566889	2.20123
HG00140	19747247	1010273	1544956	1756629	798600	159537	13030	2658	41519	52221	38475	27322	1.00567	79994	79543	1.52925	2555229	2.19964
HG00141	19731852	1009408	1558006	1765679	801735	159860	13514	5537	41723	52332	38481	27324	1.00688	80204	79656	1.54348	2567414	2.20232
HG00142	19722168	1002769	1575556	1771561	806764	160614	15096	3563	42277	52998	38246	27093	1.00539	80523	80091	1.57121	2578325	2.19589
HG00143	19727823	1006843	1563976	1767822	802997	160069	13424	5997	41835	52647	38380	27207	1.00452	80215	79854	1.55335	2570819	2.20153
HG00145	19732389	1013500	1553639	1764535	802604	159775	15248	5308	41294	52567	38645	27269	1.00129	79939	79836	1.53294	2567139	2.19851
HG00146	19734377	1006000	1562835	1765622	803213	160379	14547	1038	42011	52991	38185	27192	1.00016	80196	80183	1.55351	2568835	2.1982
HG00148	19734634	1003273	1561303	1762810	801766	159994	14309	5470	41776	52606	38547	27065	1.00818	80323	79671	1.55621	2564576	2.19866
HG00149	19733148	1007635	1560392	1765870	802157	160009	14830	3518	41747	52792	38306	27164	1.00121	80053	79956	1.54857	2568027	2.2014
HG00150	19730720	1012285	1560283	1768792	803776	160265	14429	1120	41616	52810	38590	27249	1.00184	80206	80059	1.54135	2572568	2.2006
HG00151	19741624	1023032	1538081	1760419	800694	159605	13589	2305	41238	52145	38650	27572	1.00215	79888	79717	1.50345	2561113	2.19862
HG00154	19745281	1014910	1541905	1758575	798240	159226	14291	3301	41304	52020	38475	27427	1.00418	79779	79447	1.51925	2556815	2.20307
HG00155	19734037	1014340	1550982	1763572	801750	159361	15091	5955	41286	51889	38644	27542	1.00628	79930	79431	1.52906	2565322	2.19965
HG00157	19725909	1008909	1564151	1769543	803517	160417	14903	5254	41912	52883	38421	27201	1.00311	80333	80084	1.55034	2573060	2.20225
HG00158	19718176	1004924	1578668	1776733	806859	160956	14093	1910	42072	53216	38547	27121	1.00351	80619	80337	1.57093	2583592	2.20204
HG00159	19731201	1013897	1556142	1766293	803746	159924	15912	3493	41732	52319	38538	27335	1.00773	80270	79654	1.53481	2570039	2.19758
HG00160	19742808	1014318	1544595	1758938	799975	159281	14360	3630	40890	52362	38682	27347	0.998281	79572	79709	1.52279	2558913	2.19874
HG00231	19733452	1009280	1557463	1764492	802251	159867	13147	4646	41523	52552	38388	27404	0.999437	79911	79956	1.54314	2566743	2.19943
HG00232	19748095	1005828	1550831	1758403	798256	159405	13887	500	41549	52288	38387	27181	1.00588	79936	79469	1.54185	2556659	2.20281
HG00233	19728153	1011940	1561874	1769267	804547	160893	14603	1768	41939	53159	38638	27157	1.00325	80577	80316	1.54345	2573814	2.19908
HG00234	19734303	1012410	1555782	1765667	802525	159478	14350	2700	41507	52130	38560	27281	1.00826	80067	79411	1.53671	2568192	2.20014
HG00235	19734118	1019667	1548671	1765385	802953	160262	13442	1929	41059	52526	38986	27691	0.997856	80045	80217	1.5188	2568338	2.19862
HG00236	19739884	1030781	1531734	1761746	800769	160201	14076	2027	40963	52271	39058	27909	0.998017	80021	80180	1.48599	2562515	2.20007
HG00237	19729020	1014258	1556173	1768087	802344	160527	14189	4660	41706	52755	38676	27390	1.00296	80382	80145	1.5343	2570431	2.20365
HG00238	19723651	1011217	1558747	1767427	802537	160473	11205	10533	41746	52891	38593	27243	1.00256	80339	80134	1.54146	2569964	2.2023
HG00239	19743027	1018311	1540437	1760278	798470	159506	13014	3362	40930	51983	38922	27671	1.00249	79852	79654	1.51274	2558748	2.20456
HG00240	19728960	1008872	1558678	1765333	802217	159839	11041	8290	41395	52658	38628	27158	1.00259	80023	79816	1.54497	2567550	2.20057
HG00242	19739587	1003608	1560383	1763062	800929	159673	13937	1392	41535	52734	38374	27030	1.00182	79909	79764	1.55477	2563991	2.20127
HG00243	19738782	1002624	1562788	1764090	801322	159080	13969	1366	41409	52456	38276	26939	1.00365	79685	79395	1.5587	2565412	2.20147
HG00244	19740976	1006818	1554167	1760246	800739	159926	14300	2795	41803	52620	38240	27263	1.002	80043	79883	1.54364	2560985	2.19828
HG00245	19729227	1009801	1563806	1769506	804101	160537	13051	1243	41831	52771	38606	27329	1.00421	80437	80100	1.54863	2573607	2.2006
HG00246	19722138	1005662	1571952	1772471	805143	160592	14467	4353	42051	52883	38395	27263	1.00374	80446	80146	1.5631	2577614	2.20144
HG00250	19736612	1009230	1553188	1761340	801078	159443	14273	6178	41728	52285	38231	27199	1.00598	79959	79484	1.53898	2562418	2.19871
HG00251	19743737	996643	1563545	1760127	800061	158973	13614	1756	41604	52647	37945	26777	1.00157	79549	79424	1.56881	2560188	2.19999
HG00252	19754200	1016188	1532850	1751685	797353	158306	14163	3155	40620	51571	38517	27598	0.999596	79137	79169	1.50843	2549038	2.19688
HG00253	19727979	1008204	1565600	1770059	803745	160541	13505	2344	41905	52974	38472	27190	1.00266	80377	80164	1.55286	2573804	2.20226
HG00254	19735265	1010093	1555551	1764346	801298	160355	13769	3387	41875	52530	38494	27456	1.00479	80369	79986	1.54001	2565644	2.20186
HG00255	19730069	1021751	1549485	1767606	803630	160257	14924	3090	41426	52464	38841	27526	1.00346	80267	79990	1.5165	2571236	2.19953
HG00256	19743322	1018452	1540411	1760155	798708	159383	13013	3045	40677	52285	38910	27511	0.997381	79587	79796	1.5125	2558863	2.20375
HG00257	19725232	1008503	1566397	1771029	803871	160705	13325	3834	41798	53242	38641	27024	1.00216	80439	80266	1.55319	2574900	2.20313
HG00258	19727154	1003006	1571114	1770234	803886	160697	15133	2666	42027	53176	38430	27064	1.0027	80457	80240	1.56641	2574120	2.2021
HG00259	19727404	1001016	1570223	1768119	803120	160245	12819	5764	42025	52749	38180	27291	1.00206	80205	80040	1.56863	2571239	2.20156
HG00260	19749182	1018364	1530619	1752041	796942	158940	13651	7562	40826	51671	38786	27657	1.00358	79612	79328	1.50302	2548983	2.19845
HG00261	19743775	1015929	1540017	1757248	798698	159447	14325	5491	41198	52210	38588	27451	1.00157	79786	79661	1.51587	2555946	2.20014
HG00262	19731260	1004459	1563988	1765297	803150	160039	13285	4923	41815	52622	38405	27197	1.00502	80220	79819	1.55705	2568447	2.19797
HG00263	19747298	1015613	1536414	1755572	796455	159025	13328	6304	40971	52287	38538	27229	0.999912	79509	79516	1.51279	2552027	2.20423
HG00264	19732425	1006516	1561950	1765517	802949	160073	13170	3759	41694	52737	38405	27237	1.00156	80099	79974	1.55184	2568466	2.19879
HG00265	19745670	1017848	1539160	1758006	799002	159281	13031	2704	41008	52141	38651	27481	1.00046	79659	79622	1.51217	2557008	2.20025
HG01334	19733083	1006948	1561270	1766146	802072	159999	14942	3351	41368	52718	38664	27249	1.00081	80032	79967	1.5505	2568218	2.20198
HG01500	19692726	1003775	1599405	1790636	812544	162062	22890	6646	42776	53815	38304	27167	1.00121	81080	80982	1.59339	2603180	2.20374
HG01501	19709795	1006740	1583194	1780700	809234	160266	24301	4657	42032	53095	38298	26841	1.00493	80330	79936	1.57259	2589934	2.20048
HG01503	19716737	1013936	1567198	1774758	806376	160578	20438	6172	41665	52778	38689	27446	1.00162	80354	80224	1.54566	2581134	2.20091
HG01504	19727468	1004992	1565569	1767385	803176	160080	21719	6508	41975	52776	38270	27059	1.00514	80245	79835	1.55779	2570561	2.2005
HG01506	19729886	1013987	1554710	1766208	802489	159789	22401	6236	41271	51994	38904	27620	1.00705	80175	79614	1.53326	2568697	2.20091
HG01507	19718807	1004986	1573714	1772741	805959	160772	20311	6346	42104	53194	38543	26931	1.00651	80647	80125	1.56591	2578700	2.19954
HG01509	19691812	1009038	1593555	1789866	812727	161982	22113	8299	42723	53738	38443	27078	1.00433	81166	80816	1.57928	2602593	2.2023
HG01510	19702159	1002106	1590357	1782305	810158	161578	20634	8464	42410	53742	38406	27020	1.00067	80816	80762	1.58701	2592463	2.19995
HG01512	19732512	1012249	1553170	1764454	800965	159379	19466	7318	41196	52158	38774	27251	1.00706	79970	79409	1.53438	2565419	2.20291
HG01513	19728580	1004135	1563120	1765412	801843	160422	19743	8381	41637	53108	38673	27004	1.00247	80310	80112	1.55668	2567255	2.20169
HG01515	19733708	1023288	1541608	1763328	801568	159422	15747	6676	40994	51706	38792	27930	1.00188	79786	79636	1.50652	2564896	2.19985
HG01516	19746523	1021625	1532943	1756646	797922	158836	15650	4771	40612	51357	38992	27875	1.0047	79604	79232	1.50049	2554568	2.20153
HG01518	19732593	1019277	1547906	1766113	801070	159459	15659	5377	41080	52243	38712	27424	1.00157	79792	79667	1.51863	2567183	2.20469
HG01519	19736105	1009616	1554338	1762749	801205	159565	15707	5023	41601	52311	38331	27322	1.00375	79932	79633	1.53953	2563954	2.20012
HG01521	19737238	1016057	1544146	1761120	799083	159639	14909	7501	41360	51972	38739	27568	1.00703	80099	79540	1.51974	2560203	2.20393
HG01522	19738108	1027002	1534327	1760717	800612	159600	15216	5649	41024	51837	38909	27830	1.00334	79933	79667	1.49399	2561329	2.19921
HG01524	19720941	1006488	1570110	1772535	804063	160288	20128	6807	41650	52821	38580	27237	1.00215	80230	80058	1.55999	2576598	2.20447
HG01525	19701838	992542	1605204	1785178	812568	161548	22355	3536	42808	54106	38031	26603	1.00161	80839	80709	1.61727	2597746	2.19696
HG01527	19690865	1009513	1597449	1792830	814132	161953	25798	4833	42413	53842	38747	26951	1.00454	81160	80793	1.5824	2606962	2.20214
HG01528	19716546	1018736	1561986	1774510	806212	160835	23090	6532	41727	52868	38826	27414	1.00338	80553	80282	1.53326	2580722	2.20105
HG01530	19714458	1006301	1577265	1775621	807945	160668	23578	5940	41777	53215	38616	27060	1.00147	80393	80275	1.56739	2583566	2.1977
HG01531	19730273	1030914	1537292	1765115	803091	159848	22606	6305	40917	52265	39115	27551	1.00271	80032	79816	1.49119	2568206	2.1979
HG01536	19716106	1008631	1574225	1776723	806133	160365	20497	5364	41838	52925	38600	27002	1.00639	80438	79927	1.56075	2582856	2.20401
HG01537	19720761	1002140	1575184	1772358	804966	160040	19226	6519	42103	52937	38118	26882	1.00504	80221	79819	1.57182	2577324	2.20178
HG01602	19711038	1020444	1565425	1777836	808033	160703	22944	7039	41537	52935	38856	27375	1.00103	80393	80310	1.53406	2585869	2.2002
HG01603	19705391	1007212	1584952	1782402	809762	161265	21596	5797	42267	53503	38519	26976	1.00381	80786	80479	1.5736	2592164	2.20114
HG01605	19735996	1009209	1553972	1762356	800825	159164	18907	6317	41386	52038	38384	27356	1.00474	79770	79394	1.53979	2563181	2.20068
HG01606	19721383	1012813	1562319	1770970	804162	160215	21122	7930	41741	52705	38561	27208	1.00487	80302	79913	1.54255	2575132	2.20226
HG01607	19721113	1010533	1566467	1772340	804660	160566	20706	5905	41888	52633	38584	27461	1.00472	80472	80094	1.55014	2577000	2.20259
HG01608	19710489	1010754	1575034	1777737	808051	160998	20796	7393	42120	53012	38627	27239	1.00618	80747	80251	1.55828	2585788	2.20003
HG01610	19721984	1020745	1555568	1771005	805308	159875	21893	6457	41157	52394	38756	27568	0.999387	79913	79962	1.52395	2576313	2.19916
HG01612	19700739	1005884	1589826	1785164	810546	161893	22084	6326	42492	53761	38732	26908	1.00688	81224	80669	1.58053	2595710	2.20242
HG01613	19716669	1019441	1562941	1776437	805945	160674	19509	4928	41580	52527	38866	27701	1.00272	80446	80228	1.53314	2582382	2.20417
HG01615	19719598	1024994	1555478	1773950	806522	160271	21109	4272	41331	52508	38991	27441	1.00467	80322	79949	1.51755	2580472	2.19951
HG01617	19712084	1016844	1567944	1777344	807444	161151	22539	6651	41624	53209	38810	27508	0.996494	80434	80717	1.54197	2584788	2.2012
HG01618	19709960	1008001	1578393	1778019	808375	161042	20967	7286	42332	53137	38303	27270	1.00284	80635	80407	1.56586	2586394	2.1995
HG01619	19707358	1002022	1588926	1780796	810152	161024	21177	5290	42090	53277	38506	27151	1.00209	80596	80428	1.58572	2590948	2.1981
HG01620	19702909	1011330	1580568	1782158	809740	161635	22159	8199	42161	53490	38768	27216	1.00276	80929	80706	1.56286	2591898	2.2009
HG01623	19681941	1011378	1601803	1796243	816938	162757	22431	6711	42925	53975	38467	27390	1.00033	81392	81365	1.58378	2613181	2.19875
HG01624	19702732	1008611	1586045	1784543	810113	161578	23215	5713	42269	53283	38636	27390	1.00288	80905	80673	1.5725	2594656	2.20283
HG01625	19713735	1001242	1582982	1776679	807545	160411	20798	6287	42205	53058	38228	26920	1.00569	80433	79978	1.58102	2584224	2.2001
HG01626	19710120	1005851	1584410	1781225	809036	161273	24895	2991	42011	53644	38561	27057	0.998402	80572	80701	1.57519	2590261	2.20166
HG01628	19676445	1020597	1596925	1800282	817240	162901	31074	7740	42504	54100	38930	27367	0.999595	81434	81467	1.5647	2617522	2.20288
HG01630	19688381	997432	1609767	1792442	814757	162044	29265	6974	42869	54317	38149	26709	0.999901	81018	81026	1.61391	2607199	2.19997
HG01631	19728523	1007431	1561621	1767455	801597	159830	18698	7309	41688	52356	38460	27326	1.00585	80148	79682	1.5501	2569052	2.20492
HG01632	19715922	1021559	1558386	1773887	806058	161042	21113	7741	41579	52817	38934	27712	0.999801	80513	80529	1.5255	2579945	2.20069
HG01668	19706490	1001628	1589204	1782063	808769	161210	24302	6091	42311	53619	38363	26917	1.00171	80674	80536	1.58662	2590832	2.20343
HG01669	19680327	1011405	1603499	1798501	816403	162294	29960	7073	42585	53895	38569	27245	1.00017	81154	81140	1.58542	2614904	2.20296
HG01670	19722572	1023887	1550133	1770224	803796	160471	20789	7578	41436	52129	39017	27889	1.00544	80453	80018	1.51397	2574020	2.20233
HG01672	19724930	1012551	1561572	1770399	803724	159812	20403	5759	41546	52305	38636	27325	1.00693	80182	79630	1.54222	2574123	2.20274
HG01673	19724399	1015652	1557807	1770418	803041	160344	18737	6418	41675	52773	38596	27300	1.00247	80271	80073	1.5338	2573459	2.20464
HG01675	19734866	1005351	1557987	1763076	800262	159144	16935	7311	41630	52093	38212	27209	1.00681	79842	79302	1.54969	2563338	2.20312
HG01676	19713793	1024220	1559541	1776263	807498	161030	18820	6070	41754	52798	38947	27531	1.00463	80701	80329	1.52266	2583761	2.19971
HG01678	19715681	1014866	1565025	1775015	804876	160919	19480	8122	41808	52846	38804	27461	1.0038	80612	80307	1.5421	2579891	2.20533
HG01679	19748018	1050484	1500979	1753824	797639	158889	19545	6299	39928	50638	39725	28598	1.00526	79653	79236	1.42885	2551463	2.19877
HG01680	19721583	1012494	1562407	1770381	804520	160600	21337	7544	41768	52831	38684	27317	1.00379	80452	80148	1.54313	2574901	2.20054
HG01682	19716093	1010724	1571095	1775846	805973	160999	18601	5753	41893	52999	38751	27356	1.0036	80644	80355	1.55443	2581819	2.20336
HG01684	19716571	1007817	1572745	1774436	806126	160977	19229	6491	42179	53189	38410	27199	1.0025	80589	80388	1.56055	2580562	2.20119
HG01685	19692817	1001054	1600948	1789056	812946	161777	23605	7996	42887	53605	38328	26957	1.00811	81215	80562	1.59926	2602002	2.20071
HG01686	19707989	1013952	1574167	1779256	808863	160930	21109	7605	41805	53049	38660	27416	1	80465	80465	1.55251	2588119	2.1997
HG01694	19698836	1014930	1582603	1785035	812498	161463	31804	6816	42089	52987	38931	27456	1.00717	81020	80443	1.55932	2597533	2.19697
HG01695	19693487	1008654	1593613	1789792	812475	161928	30044	6978	42131	53947	38930	26920	1.0024	81061	80867	1.57994	2602267	2.20289
HG01697	19701244	1008012	1587261	1783679	811594	161390	26361	6647	42314	53725	38301	27050	0.998019	80615	80775	1.57464	2595273	2.19775
HG01699	19724381	1012132	1563259	1770937	804454	159975	23963	4933	41692	52559	38350	27374	1.00136	80042	79933	1.54452	2575391	2.20141
HG01700	19756837	1017015	1525482	1748261	794236	158897	13544	6401	40862	51617	38745	27673	1.004	79607	79290	1.49996	2542497	2.20119
HG01702	19746133	1019711	1533248	1755038	797921	159087	14244	6528	40784	51854	38838	27611	1.00198	79622	79465	1.50361	2552959	2.19951
HG01704	19698791	1004096	1594330	1787769	810657	161567	23638	5847	42522	53648	38436	26961	1.00433	80958	80609	1.58783	2598426	2.20533
HG01705	19685435	1005626	1604704	1794491	815839	162113	23591	6748	42816	53885	38518	26894	1.00687	81334	80779	1.59573	2610330	2.19957
HG01707	19707048	1008292	1581947	1781016	809223	161317	20834	5998	42179	53492	38605	27041	1.00312	80784	80533	1.56894	2590239	2.2009
HG01708	19703049	1000871	1593086	1783695	810262	161417	21301	6203	42039	53769	38649	26960	0.999492	80688	80729	1.5917	2593957	2.20138
HG01709	19709654	989825	1598257	1780383	807699	160866	24097	5999	42504	53737	38008	26617	1.00197	80512	80354	1.61469	2588082	2.20427
HG01710	19697258	1004235	1596375	1788538	812072	162135	22214	4627	42754	53998	38603	26780	1.00717	81357	80778	1.58964	2600610	2.20244
HG01746	19723062	1006435	1571803	1773082	805156	160144	18884	3161	41823	52667	38458	27196	1.00523	80281	79863	1.56175	2578238	2.20216
HG01747	19732391	1009767	1559927	1766815	802879	159766	19564	2761	41392	52506	38511	27357	1.0005	79903	79863	1.54484	2569694	2.2006
HG01756	19708381	1007160	1582691	1780778	809073	161254	21229	5157	42383	53322	38214	27335	0.999256	80597	80657	1.57144	2589851	2.20101
HG01757	19708727	1013182	1576020	1779755	809447	161126	23488	5567	41951	53083	38713	27379	1.00251	80664	80462	1.55552	2589202	2.19873
HG01761	19724743	1006691	1566617	1769423	803885	160364	19676	6217	41644	52943	38547	27230	1.00022	80191	80173	1.5562	2573308	2.20109
HG01762	19737523	1030625	1531081	1761272	800434	159316	20133	6063	40726	51232	39320	28038	1.00979	80046	79270	1.48558	2561706	2.2004
HG01765	19711590	1019345	1564863	1776874	807334	161056	21331	7824	41686	52910	38976	27484	1.00333	80662	80394	1.53517	2584208	2.20092
HG01766	19710852	1009544	1579576	1779115	810005	161093	22990	3571	41888	53195	38807	27203	1.00369	80695	80398	1.56464	2589120	2.19642
HG01767	19711070	1009024	1579855	1780114	808765	161654	23032	3024	42270	53600	38527	27257	0.999258	80797	80857	1.56573	2588879	2.20103
HG01768	19704707	998946	1594081	1782400	810627	161240	24327	5610	42225	53841	38278	26896	0.997102	80503	80737	1.59576	2593027	2.19879
HG01770	19733560	1009812	1555514	1763691	801635	159385	21695	6377	41411	51972	38460	27542	1.00449	79871	79514	1.5404	2565326	2.20012
HG01771	19728648	1009557	1562410	1768713	803254	159899	18565	4129	41674	52229	38684	27312	1.01027	80358	79541	1.54762	2571967	2.20193
HG01773	19706786	1005675	1582503	1780054	808124	161213	18807	8537	42027	53405	38685	27096	1.00262	80712	80501	1.57357	2588178	2.2027
HG01775	19718598	1016442	1564522	1774720	806244	160805	19519	4254	41878	52739	38677	27511	1.0038	80555	80250	1.53921	2580964	2.20122
HG01776	19720733	1013253	1561982	1770143	805092	160340	18417	8333	41870	52440	38684	27346	1.00963	80554	79786	1.54155	2575235	2.19868
HG01777	19713246	1002345	1582325	1777061	807609	160906	18979	5803	42160	53305	38388	27053	1.00236	80548	80358	1.57862	2584670	2.2004
HG01779	19713889	1013366	1573874	1778204	809036	161209	20746	2336	42149	52916	38753	27391	1.00741	80902	80307	1.55312	2587240	2.19793
HG01781	19723064	1004743	1573723	1773092	805374	160652	20099	2509	42030	53150	38454	27018	1.00394	80484	80168	1.56629	2578466	2.20158
HG01783	19713841	1009555	1574644	1777712	806487	160328	22482	6296	41742	52958	38382	27246	0.999003	80124	80204	1.55974	2584199	2.20427
HG01784	19719365	1009071	1571988	1774489	806570	160256	21596	4001	41845	52556	38564	27291	1.00704	80409	79847	1.55786	2581059	2.20004
HG01785	19728231	1008328	1565076	1768822	804582	160226	22232	2757	41650	52825	38483	27268	1.0005	80133	80093	1.55215	2573404	2.19844
HG01786	19727277	1011741	1564957	1772215	804483	160233	19489	483	41436	52907	38707	27183	1.00066	80143	80090	1.5468	2576698	2.20292
HG01789	19729045	1008608	1557285	1764139	801754	159514	14672	10175	41773	52805	38038	26898	1.00136	79811	79703	1.54399	2565893	2.20035
HG01790	19735611	1018454	1544755	1761733	801476	159652	15142	6195	40991	51967	38876	27818	1.00103	79867	79785	1.51676	2563209	2.19811
HG01791	19723034	1010456	1558975	1766209	803222	159876	14829	12351	41394	52355	38704	27423	1.00401	80098	79778	1.54284	2569431	2.19891
HG02215	19753335	1009569	1539431	1753005	795995	159040	14681	3276	41241	52050	38382	27367	1.00259	79623	79417	1.52484	2549000	2.20228
HG02219	19715647	1016595	1569141	1778053	807683	160722	20807	2587	41684	52594	38954	27490	1.00692	80638	80084	1.54353	2585736	2.20142
HG02220	19716241	1007664	1576593	1777054	807203	160493	18821	3656	41776	53085	38527	27105	1.00141	80303	80190	1.5646	2584257	2.2015
HG02221	19735767	1009417	1555281	1763481	801217	160101	21180	4089	41754	52616	38374	27357	1.00194	80128	79973	1.54077	2564698	2.201
HG02223	19710620	1003262	1585782	1780159	808885	160876	20798	4117	42386	53313	38413	26764	1.00902	80799	80077	1.58063	2589044	2.20076
HG02224	19734370	1002435	1565149	1765692	801892	159423	18935	3273	41586	52611	38205	27021	1.002	79791	79632	1.56135	2567584	2.20191
HG02230	19724436	1012758	1563886	1772306	804338	160463	18909	3069	41707	52831	38662	27263	1.00343	80369	80094	1.54419	2576644	2.20343
HG02231	19727570	1018687	1553422	1768245	803864	159559	19976	5384	41131	52206	38803	27419	1.00388	79934	79625	1.52493	2572109	2.19968
HG02232	19720667	1009045	1570459	1774808	804696	160055	22900	4422	41685	52543	38620	27207	1.00696	80305	79750	1.55638	2579504	2.20556
HG02233	19704533	997892	1597195	1783966	811121	161550	23854	3433	42537	53924	38476	26613	1.00591	81013	80537	1.60057	2595087	2.19938
HG02235	19717309	1007865	1574164	1775601	806428	160788	20904	4470	41771	53104	38622	27291	0.999975	80393	80395	1.56188	2582029	2.20181
HG02236	19722090	1002070	1576698	1773298	805470	160552	24221	3208	42081	53458	38360	26653	1.00412	80441	80111	1.57344	2578768	2.20157
HG02238	19722481	1006304	1571999	1773481	804822	160115	22525	3706	41730	52721	38481	27183	1.00384	80211	79904	1.56215	2578303	2.20357
HG02239	19700486	1007202	1590977	1785253	812926	161297	25610	4637	42123	53578	38554	27042	1.00071	80677	80620	1.5796	2598179	2.19608
NA06984	19742628	1007119	1549410	1757111	799418	159607	14550	5887	41825	52117	38284	27381	1.00769	80109	79498	1.53846	2556529	2.19799
NA06985	19722336	1014171	1564400	1772895	805676	160326	15595	3430	41860	52529	38597	27340	1.00736	80457	79869	1.54254	2578571	2.20051
NA06986	19742287	1010074	1547074	1757308	799840	159131	14814	6112	41037	52152	38614	27328	1.00215	79651	79480	1.53164	2557148	2.19707
NA06989	19733449	1010094	1548753	1760107	798740	159395	13671	13006	41506	52094	38568	27227	1.00949	80074	79321	1.53328	2558847	2.2036
NA06993	19730291	1012973	1558449	1766642	804780	159844	15813	3092	41268	52361	38679	27536	1.00063	79947	79897	1.53849	2571422	2.19519
NA06994	19729698	1010411	1557408	1765708	802111	159905	13603	7238	41539	52499	38587	27280	1.00435	80126	79779	1.54136	2567819	2.20133
NA07000	19740668	999371	1562954	1761959	800366	159540	13954	2136	41810	52613	38081	27036	1.00304	79891	79649	1.56394	2562325	2.20144
NA07022	19732365	1005364	1563433	1765797	803000	160330	14194	3154	41623	52848	38604	27255	1.00155	80227	80103	1.55509	2568797	2.199
NA07031	19743576	1004505	1554023	1759887	798641	159640	13122	2912	41587	52649	38341	27063	1.00271	79928	79712	1.54705	2558528	2.2036
NA07034	19726334	1014641	1558922	1769178	804385	160315	14418	4381	41651	52757	38590	27317	1.00209	80241	80074	1.53643	2573563	2.19942
NA07037	19725988	1014254	1559655	1769958	803951	160319	14814	4443	41580	52393	38685	27661	1.00264	80265	80054	1.53774	2573909	2.20157
NA07045	19734246	1020014	1547907	1765739	802182	160253	8567	2222	41378	52556	38625	27694	0.996922	80003	80250	1.51754	2567921	2.20117
NA07051	19746387	1019254	1534396	1755674	797976	159242	14547	5355	41148	51607	38706	27781	1.00587	79854	79388	1.50541	2553650	2.20016
NA07055	19726687	1012031	1557684	1765488	804227	160084	15150	8180	41502	52477	38610	27495	1.00175	80112	79972	1.53917	2569715	2.19526
NA07056	19735066	1007071	1556779	1761895	801955	160155	14676	5593	42033	52560	38373	27189	1.00824	80406	79749	1.54585	2563850	2.197
NA07345	19724831	1002343	1569270	1768245	803368	160225	14514	7962	41637	53074	38456	27058	0.999513	80093	80132	1.5656	2571613	2.20104
NA07346	19721902	1010529	1569119	1773578	806070	160564	15443	2525	42151	52717	38427	27269	1.0074	80578	79986	1.55277	2579648	2.20028
NA07347	19718032	1020214	1559634	1773776	806072	161046	15711	5708	41574	52906	38818	27748	0.996752	80392	80654	1.52873	2579848	2.20052
NA07357	19740593	1010655	1546816	1758325	799146	159450	14571	7133	41236	52126	38605	27483	1.00291	79841	79609	1.53051	2557471	2.20026
NA07435	19745738	1009186	1548403	1757885	799704	159309	15157	2039	41329	52131	38433	27416	1.0027	79762	79547	1.53431	2557589	2.19817
NA11829	19736463	1006073	1560710	1764290	802493	159781	14761	1623	41626	52640	38333	27182	1.00172	79959	79822	1.55129	2566783	2.19851
NA11830	19727503	1013520	1560153	1769293	804380	160249	14828	3251	41450	52843	38618	27338	0.998591	80068	80181	1.53934	2573673	2.19957
NA11831	19739292	1004643	1558360	1762486	800517	159829	16228	2523	41579	52582	38335	27333	0.999987	79914	79915	1.55116	2563003	2.20168
NA11832	19724175	1025695	1549727	1769928	805494	160171	16320	4831	41280	51701	39087	28103	1.00705	80367	79804	1.5109	2575422	2.19732
NA11839	19728979	1008965	1562013	1766478	804500	160113	17577	4604	41405	52595	38720	27393	1.00171	80125	79988	1.54813	2570978	2.19575
NA11840	19737853	1010183	1553308	1762667	800824	159665	13644	3696	41397	51993	38701	27574	1.00667	80098	79567	1.53765	2563491	2.20107
NA11843	19715280	1008904	1570545	1772919	806530	160668	15654	9233	41857	52852	38627	27332	1.00374	80484	80184	1.55668	2579449	2.19821
NA11881	19732928	1018313	1550130	1765861	802582	160091	15535	3167	41438	52147	38825	27681	1.00545	80263	79828	1.52225	2568443	2.20023
NA11882	19733899	1011222	1553926	1763447	801701	159239	15961	6357	41046	52266	38615	27312	1.00104	79661	79578	1.53668	2565148	2.19963
NA11891	19743330	1016556	1542375	1759174	799757	159407	14438	3070	41243	51917	38706	27541	1.00618	79949	79458	1.51726	2558931	2.19964
NA11892	19724364	1009951	1564268	1768982	805237	160715	15631	5304	41870	52952	38653	27240	1.00413	80523	80192	1.54886	2574219	2.19685
NA11893	19733459	1013472	1553725	1765646	801551	160201	14178	3825	41547	52490	38605	27559	1.00129	80152	80049	1.53307	2567197	2.20279
NA11894	19719624	1010555	1569938	1774255	806238	160725	15913	3760	41919	52947	38572	27287	1.0032	80491	80234	1.55354	2580493	2.20066
NA11917	19732786	1011134	1557659	1765343	803450	160025	18397	3002	41490	52395	38550	27590	1.00069	80040	79985	1.54051	2568793	2.1972
NA11918	19733944	1010045	1552995	1761954	801086	159428	15532	8266	41263	52404	38474	27287	1.00058	79737	79691	1.53755	2563040	2.19946
NA11919	19723080	1004748	1570743	1770618	804873	160706	16373	5385	41959	53244	38524	26979	1.00324	80483	80223	1.56332	2575491	2.19987
NA11920	19722780	1015270	1561177	1771222	805225	160197	16680	5241	41539	52546	38685	27427	1.00314	80224	79973	1.5377	2576447	2.19966
NA11930	19714489	1002405	1578746	1774204	806947	160895	16765	8146	42042	53336	38497	27020	1.00228	80539	80356	1.57496	2581151	2.19866
NA11931	19731133	1006799	1563377	1767702	802474	160021	13483	3296	41538	52587	38595	27301	1.00307	80133	79888	1.55282	2570176	2.20282
NA11932	19722763	1005825	1570960	1771157	805628	160252	14925	4849	41763	52883	38466	27140	1.00257	80229	80023	1.56186	2576785	2.19848
NA11933	19734563	1004680	1561364	1763847	802197	159795	14648	4259	41826	52548	38300	27121	1.00574	80126	79669	1.55409	2566044	2.19877
NA11992	19715846	1018125	1563410	1774997	806538	160891	16239	6399	41510	52989	38963	27429	1.00068	80473	80418	1.53558	2581535	2.20076
NA11993	19723844	1015166	1561881	1771934	805113	160596	17764	3114	41514	52878	38595	27609	0.995304	80109	80487	1.53855	2577047	2.20085
NA11994	19727731	1005565	1567445	1768869	804141	160359	15828	3570	42024	53005	38225	27105	1.00174	80249	80110	1.55877	2573010	2.1997
NA11995	19739017	1013474	1546267	1760213	799528	159004	16994	6901	41298	51979	38413	27314	1.00527	79711	79293	1.52571	2559741	2.20157
NA12003	19739474	1002621	1560511	1761157	801975	159755	14194	2336	41709	52548	38245	27253	1.00192	79954	79801	1.55643	2563132	2.19602
NA12004	19719484	1006751	1575103	1774176	807678	160623	16726	2706	41954	53159	38427	27083	1.00173	80381	80242	1.56454	2581854	2.19664
NA12005	19748083	1011614	1538675	1753479	796810	159029	14536	7238	41035	52212	38455	27327	0.999384	79490	79539	1.52101	2550289	2.20062
NA12006	19734667	1002586	1561393	1762169	801810	159983	14465	6044	41630	53066	38277	27010	0.99789	79907	80076	1.55737	2563979	2.19774
NA12043	19746586	1012675	1544601	1758916	798360	159125	13775	1706	41191	52000	38548	27386	1.00445	79739	79386	1.52527	2557276	2.20316
NA12044	19740583	1004851	1556351	1760756	800446	159571	14573	3334	41768	52562	38202	27039	1.00464	79970	79601	1.54884	2561202	2.19972
NA12045	19727053	1003277	1570228	1768582	804923	160240	15324	3820	42035	52928	38286	26991	1.00503	80321	79919	1.5651	2573505	2.19721
NA12046	19728387	1006587	1562853	1767017	802423	159937	15261	6906	41664	52820	38296	27157	0.999787	79960	79977	1.55263	2569440	2.2021
NA12056	19727618	1011201	1559983	1767910	803274	160274	14621	5551	41580	52772	38584	27338	1.00067	80164	80110	1.5427	2571184	2.20088
NA12057	19737400	1012671	1552851	1763786	801736	159453	14581	2295	41506	52169	38475	27303	1.0064	79981	79472	1.53342	2565522	2.19996
NA12058	19731103	1015949	1552795	1765936	802808	159939	16472	4903	41403	52316	38633	27587	1.00166	80036	79903	1.52842	2568744	2.1997
NA12144	19732958	1004189	1559575	1763069	800695	159772	16947	8159	41635	52306	38367	27464	1.00291	80002	79770	1.55307	2563764	2.20192
NA12145	19726449	1013434	1559888	1769116	804206	160202	14483	4669	41738	52559	38536	27369	1.00433	80274	79928	1.53921	2573322	2.19983
NA12146	19726630	1009748	1565617	1771167	804198	160390	15123	2296	41745	52980	38510	27155	1.0015	80255	80135	1.5505	2575365	2.2024
NA12154	19726359	1009108	1564870	1770132	803846	160392	14886	3903	41825	53026	38328	27213	0.998928	80153	80239	1.55075	2573978	2.20208
NA12155	19734364	1014973	1550939	1764312	801600	159794	14690	4615	41504	52277	38632	27381	1.006	80136	79658	1.52806	2565912	2.20099
NA12156	19726524	1009269	1566179	1771088	804360	160594	14125	2095	41761	52869	38580	27384	1.0011	80341	80253	1.5518	2575448	2.20186
NA12234	19738718	1010229	1549691	1760082	799838	159300	15145	6756	40954	52340	38720	27286	1.0006	79674	79626	1.534	2559920	2.20055
NA12236	19733613	1015868	1550685	1765035	801518	160110	14824	4366	41122	52426	38949	27613	1.0004	80071	80039	1.52646	2566553	2.20212
NA12239	19718896	999928	1580308	1774307	805929	160831	15502	4662	42121	53529	38311	26870	1.00041	80432	80399	1.58042	2580236	2.20157
NA12248	19741985	1009005	1549895	1758601	800299	159443	15275	4355	41332	52183	38521	27407	1.0033	79853	79590	1.53606	2558900	2.19743
NA12249	19753516	1011174	1539126	1752958	797342	158630	14719	2183	41187	52048	38306	27089	1.0045	79493	79137	1.52212	2550300	2.1985
NA12264	19728387	996059	1576120	1768707	803472	160907	12943	3156	42550	53525	37959	26873	1.00138	80509	80398	1.58236	2572179	2.20133
NA12272	19741127	1014544	1546542	1760796	800290	159405	16472	3039	41116	52128	38723	27438	1.00343	79839	79566	1.52437	2561086	2.2002
NA12273	19703985	1020612	1575512	1784267	811857	161040	17883	3520	41763	53154	38952	27171	1.00486	80715	80325	1.54369	2596124	2.19776
NA12274	19732525	1009018	1558567	1764312	803273	159622	16778	4918	41463	52581	38362	27216	1.00035	79825	79797	1.54464	2567585	2.1964
NA12275	19719361	1008352	1565704	1769781	804275	160616	14517	10586	41725	53095	38474	27322	0.997289	80199	80417	1.55274	2574056	2.20047
NA12282	19723436	1006261	1571042	1771875	805428	160698	17694	3229	42025	53147	38421	27105	1.00242	80446	80252	1.56127	2577303	2.19992
NA12283	19730020	1008245	1564766	1768720	804291	160297	18173	1353	41773	52891	38468	27165	1.00231	80241	80056	1.55197	2573011	2.1991
NA12286	19724813	1006401	1568759	1770644	804516	160048	19202	4663	41877	53011	38212	26948	1.00163	80089	79959	1.55878	2575160	2.20088
NA12287	19724774	1012184	1563740	1769752	806172	160873	16695	3067	41848	53255	38570	27200	0.99954	80418	80455	1.54492	2575924	2.19525
NA12340	19741391	1006057	1553035	1758287	800805	159154	18590	4998	41268	52310	38334	27242	1.00063	79602	79552	1.54368	2559092	2.19565
NA12341	19720522	1009727	1571216	1774458	806485	160628	17783	2513	41873	52913	38651	27191	1.00524	80524	80104	1.55608	2580943	2.20024
NA12342	19758427	1046614	1498797	1749464	795947	158402	16540	2385	39670	50356	39689	28687	1.004	79359	79043	1.43204	2545411	2.19797
NA12343	19741423	1007301	1552451	1759289	800463	159470	18264	4021	41647	52151	38318	27354	1.00579	79965	79505	1.5412	2559752	2.19784
NA12347	19743889	996628	1562045	1757776	800897	159345	14441	2733	41984	52419	38167	26775	1.01208	80151	79194	1.56733	2558673	2.19476
NA12348	19730336	1011146	1558844	1766722	803268	159842	15451	4507	41493	52483	38476	27390	1.0012	79969	79873	1.54166	2569990	2.19942
NA12383	19724144	1014276	1562532	1771542	805266	160310	14548	3412	41824	52265	38751	27470	1.01053	80575	79735	1.54054	2576808	2.19995
NA12399	19740851	1012103	1550461	1762427	800137	159744	15713	1519	41300	52464	38650	27330	1.00196	79950	79794	1.53192	2562564	2.20266
NA12400	19730900	1009368	1562833	1768530	803671	160159	15463	1375	41799	52701	38502	27157	1.00555	80301	79858	1.54833	2572201	2.20056
NA12413	19732933	1014386	1546698	1760553	800531	159249	18208	11380	41122	51765	38748	27614	1.00619	79870	79379	1.52476	2561084	2.19923
NA12414	19735513	1022926	1538147	1761062	800011	159531	15269	8507	41422	52201	38498	27410	1.00388	79920	79611	1.50367	2561073	2.2013
NA12489	19742221	1013168	1546255	1758705	800718	159102	15980	3924	41186	52335	38390	27191	1.00063	79576	79526	1.52616	2559423	2.19641
NA12546	19726475	1012632	1558912	1767801	803743	159980	14813	6656	41550	52329	38668	27433	1.00572	80218	79762	1.53947	2571544	2.19946
NA12716	19740596	1010947	1549120	1760534	799533	159464	14781	4532	41773	52274	38218	27199	1.00652	79991	79473	1.53235	2560067	2.20195
NA12717	19733892	1026141	1540128	1764197	802072	159783	16408	4712	41010	51860	39093	27820	1.00531	80103	79680	1.50089	2566269	2.19955
NA12718	19738288	1007698	1554862	1762190	800370	159526	15056	4268	41715	52249	38323	27239	1.00692	80038	79488	1.54298	2562560	2.20172
NA12748	19724427	1002655	1573586	1769554	806687	160411	16174	3625	41675	53036	38530	27170	0.999988	80205	80206	1.56942	2576241	2.19361
NA12749	19737778	1000372	1559820	1759988	800204	159610	14588	7057	41463	52874	38242	27031	0.997497	79705	79905	1.55924	2560192	2.19942
NA12750	19729565	1011877	1559858	1767283	804452	160503	15750	2830	41822	52652	38556	27473	1.00316	80378	80125	1.54155	2571735	2.19688
NA12751	19739233	1007046	1556951	1763479	800518	159619	15361	1834	41501	52460	38375	27283	1.00167	79876	79743	1.54606	2563997	2.20292
NA12760	19735376	1010689	1554165	1763990	800864	160003	14403	4387	41593	52466	38581	27363	1.00432	80174	79829	1.53773	2564854	2.20261
NA12761	19738325	1008693	1554215	1761532	801376	159917	14349	3498	41456	52616	38748	27097	1.00616	80204	79713	1.54082	2562908	2.19813
NA12762	19727983	1019364	1553976	1769146	804194	160369	14900	2935	41272	52884	38813	27400	0.997521	80085	80284	1.52446	2573340	2.1999
NA12763	19738021	1013654	1550457	1762724	801387	159006	15459	3534	41327	51702	38519	27458	1.00867	79846	79160	1.52957	2564111	2.19959
NA12775	19745586	996023	1555632	1754424	797231	158676	16742	8744	41570	52468	37893	26745	1.00316	79463	79213	1.56184	2551655	2.20065
NA12776	19717568	1001777	1580741	1775927	806591	160921	15305	3688	42115	53528	38369	26909	1.00058	80484	80437	1.57794	2582518	2.20177
NA12777	19749103	1027553	1524518	1754302	797769	159302	14267	4236	40672	51734	39017	27879	1.00095	79689	79613	1.48364	2552071	2.19901
NA12778	19736034	1018817	1542571	1760597	800791	159604	14342	7631	40925	52186	38904	27589	1.00068	79829	79775	1.51408	2561388	2.19857
NA12812	19735377	1013422	1554036	1765938	801520	159532	14959	2245	41313	52314	38616	27289	1.0041	79929	79603	1.53345	2567458	2.20324
NA12813	19735338	1006060	1563119	1766391	802788	159776	9980	369	41519	52818	38340	27099	0.999274	79859	79917	1.5537	2569179	2.20032
NA12814	19737817	1008268	1553762	1761210	800820	159719	14129	5105	41378	52627	38429	27285	0.998686	79807	79912	1.54102	2562030	2.19926
NA12815	19724453	1018803	1557783	1771207	805379	160533	15054	3131	41232	53008	38907	27386	0.996828	80139	80394	1.52903	2576586	2.19922
NA12827	19735390	1007076	1562040	1766354	802762	159676	14597	496	41566	52144	38464	27502	1.00482	80030	79646	1.55106	2569116	2.20035
NA12828	19720791	1010073	1567385	1772118	805340	160587	16648	5826	41662	52997	38604	27324	0.999315	80266	80321	1.55175	2577458	2.20046
NA12829	19741186	1004430	1559058	1762474	801014	159431	15646	516	41661	52285	38181	27304	1.00318	79842	79589	1.55218	2563488	2.2003
NA12830	19717512	998456	1580153	1772492	806117	160787	15114	7755	42209	53383	38266	26929	1.00203	80475	80312	1.5826	2578609	2.1988
NA12842	19731229	1006245	1560169	1763985	802429	159955	16508	7033	41792	52415	38398	27350	1.00533	80190	79765	1.55049	2566414	2.19831
NA12843	19725758	1001002	1570144	1767452	803694	159852	15163	7953	41695	52951	38207	26999	0.9994	79902	79950	1.56857	2571146	2.19916
NA12872	19728519	1009285	1565033	1769897	804421	160589	18404	1227	41894	52532	38597	27566	1.00491	80491	80098	1.55064	2574318	2.20021
NA12873	19730490	1004192	1567707	1767769	804130	160060	14994	2240	41964	52820	38121	27155	1.00138	80085	79975	1.56116	2571899	2.19836
NA12874	19764187	1045415	1493172	1744568	794019	157944	14692	3971	39641	50249	39382	28672	1.00129	79023	78921	1.42831	2538587	2.19714
NA12875	19724052	1010549	1565418	1769697	806270	160219	15018	4411	41629	52574	38656	27360	1.00439	80285	79934	1.54908	2575967	2.19492
NA12889	19732484	1006649	1561786	1765134	803301	159901	17068	3864	41446	52632	38398	27425	0.997339	79844	80057	1.55147	2568435	2.19735
NA12890	19712782	1017109	1566599	1775519	808189	161100	15460	7044	41804	53058	38901	27337	1.00386	80705	80395	1.54025	2583708	2.19691
NA12891	19736747	1012705	1551833	1762540	801998	159789	15325	3613	41561	52344	38549	27335	1.00541	80110	79679	1.53236	2564538	2.19769
NA12892	19724186	1009374	1567803	1771832	805345	160504	15715	2763	41677	53138	38600	27089	1.00062	80277	80227	1.55324	2577177	2.20009
NA20502	19742429	1014627	1544073	1760253	798447	159278	21388	4278	41288	51870	38617	27503	1.0067	79905	79373	1.52181	2558700	2.2046
NA20503	19717727	1022981	1560421	1776679	806723	160790	19882	2710	41655	52542	38900	27693	1.00399	80555	80235	1.52537	2583402	2.20234
NA20504	19709897	1008649	1578886	1779263	808272	161181	21579	6037	42268	52978	38599	27336	1.00689	80867	80314	1.56535	2587535	2.20132
NA20505	19719584	1012194	1564332	1771993	804533	160515	19735	8015	41549	52619	38810	27537	1.00253	80359	80156	1.54549	2576526	2.20251
NA20506	19715149	1008393	1574811	1774672	808532	160728	21351	5553	42032	53078	38580	27038	1.00619	80612	80116	1.5617	2583204	2.19493
NA20507	19722979	1018667	1554682	1769636	803713	160242	19768	8114	41502	52487	38698	27555	1.00197	80200	80042	1.52619	2573349	2.20183
NA20508	19715581	1012593	1567390	1773818	806165	160575	20358	8502	41598	53140	38657	27180	0.999191	80255	80320	1.5479	2579983	2.20032
NA20509	19716920	1008908	1573403	1775620	806691	160356	22568	5098	41803	52968	38561	27024	1.00465	80364	79992	1.55951	2582311	2.20112
NA20510	19700623	1008542	1583554	1782090	810006	161209	19982	10751	42067	53379	38719	27044	1.00451	80786	80423	1.57014	2592096	2.20009
NA20511	19722467	1010886	1563560	1770531	803915	159788	21444	7948	41529	52249	38642	27368	1.00696	80171	79617	1.54672	2574446	2.20239
NA20512	19710747	1008203	1581059	1780264	808998	160831	20955	3797	42129	53057	38584	27061	1.00743	80713	80118	1.5682	2589262	2.20058
NA20513	19706410	1008060	1581733	1780615	809178	160461	20266	7967	41650	53050	38616	27145	1.00089	80266	80195	1.56909	2589793	2.20052
NA20514	19732376	1015470	1549797	1763923	801344	159335	18758	7662	41393	52118	38427	27397	1.00384	79820	79515	1.52619	2565267	2.20121
NA20515	19718094	1015284	1566010	1774164	807130	160443	20965	4869	41263	52956	38902	27322	0.998592	80165	80278	1.54244	2581294	2.19811
NA20516	19733840	1012862	1553870	1764998	801734	160020	19495	4082	41844	52631	38339	27206	1.00433	80183	79837	1.53414	2566732	2.20148
NA20517	19728888	1017310	1553341	1767300	803351	159989	19780	5106	41564	52377	38653	27395	1.00558	80217	79772	1.52691	2570651	2.19991
NA20518	19708836	1009259	1579130	1779764	808625	160700	17267	6809	41986	52875	38638	27201	1.00684	80624	80076	1.56464	2588389	2.20098
NA20519	19718986	1017396	1561169	1773523	805042	160720	21933	6371	41928	52803	38695	27294	1.00657	80623	80097	1.53448	2578565	2.20302
NA20520	19726556	1000385	1576522	1772895	804012	159770	18966	1450	42046	52809	38081	26834	1.00608	80127	79643	1.57592	2576907	2.20506
NA20521	19719315	1005788	1575763	1776033	805518	160495	20289	3308	41927	53047	38489	27032	1.00421	80416	80079	1.56669	2581551	2.20483
NA20522	19712075	1007322	1578956	1778482	807796	160723	20574	5585	41875	53271	38523	27054	1.00091	80398	80325	1.56748	2586278	2.20165
NA20524	19727588	1006617	1567438	1769906	804149	159906	20892	3112	41558	52750	38512	27086	1.00293	80070	79836	1.55713	2574055	2.20097
NA20525	19719446	1010110	1568542	1772741	805911	160335	20460	6221	41814	52913	38538	27070	1.00461	80352	79983	1.55284	2578652	2.19967
NA20527	19705053	1006688	1584760	1781591	809857	161018	20581	7101	42138	53112	38619	27149	1.00618	80757	80261	1.57423	2591448	2.19988
NA20528	19716300	1007233	1573029	1773961	806301	160795	21767	7280	41980	52877	38542	27396	1.0031	80522	80273	1.56173	2580262	2.20012
NA20529	19711819	1013363	1569962	1775413	807912	160885	20709	8538	41719	53178	38681	27307	0.998944	80400	80485	1.54926	2583325	2.19753
NA20530	19723153	1006929	1571179	1772639	805469	160151	21386	3203	41515	52917	38653	27066	1.00231	80168	79983	1.56037	2578108	2.20075
NA20531	19715069	1010771	1569173	1773790	806154	160839	18954	8796	41693	52906	38831	27409	1.0026	80524	80315	1.55245	2579944	2.20031
NA20532	19699734	1011556	1584271	1784522	811305	160867	21945	8212	42047	52934	38756	27130	1.00923	80803	80064	1.56617	2595827	2.19957
NA20533	19719645	1012448	1565676	1772030	806094	160045	20138	6849	41834	52585	38381	27245	1.00482	80215	79830	1.54643	2578124	2.19829
NA20534	19721037	1013082	1563480	1770961	805601	159901	20792	7164	41633	52410	38649	27209	1.00833	80282	79619	1.54329	2576562	2.19831
NA20535	19726249	1011302	1561579	1769430	803451	159858	21534	5688	41373	52355	38766	27364	1.00527	80139	79719	1.54413	2572881	2.20229
NA20536	19708127	1003218	1583984	1779108	808094	160415	19304	8893	42023	53111	38504	26777	1.008	80527	79888	1.5789	2587202	2.20161
NA20538	19715924	1007762	1573187	1775200	805749	160474	19045	7370	42022	52956	38474	27022	1.00648	80496	79978	1.56107	2580949	2.20317
NA20539	19713065	1011345	1570504	1775607	806242	161147	18612	8580	41763	53216	38836	27332	1.00063	80599	80548	1.55289	2581849	2.20233
NA20540	19722962	1010070	1563457	1770457	803070	159993	19344	8162	41886	52623	38270	27214	1.004	80156	79837	1.54787	2573527	2.20461
NA20541	19725260	1016614	1557290	1769618	804286	159811	20273	5665	41278	52433	38774	27326	1.00367	80052	79759	1.53184	2573904	2.20023
NA20542	19713841	1011437	1567342	1772442	806337	160634	20929	11437	41891	53067	38514	27162	1.00219	80405	80229	1.54962	2578779	2.19814
NA20543	19707303	1003875	1587692	1781339	810228	161632	20284	4116	42315	53972	38417	26928	0.997923	80732	80900	1.58156	2591567	2.19857
NA20544	19719786	1008162	1571360	1773247	806275	160803	20219	4614	42087	52945	38580	27191	1.00663	80667	80136	1.55864	2579522	2.19931
NA20581	19724720	1017644	1558416	1770642	805418	160180	22287	3642	41418	52499	38898	27365	1.00566	80316	79864	1.5314	2576060	2.19841
NA20582	19734718	1024036	1540408	1764408	800036	159321	21095	6172	40833	51673	39046	27769	1.0055	79879	79442	1.50425	2564444	2.20541
NA20585	19760874	1050822	1487956	1745416	793362	158076	20898	6924	39685	50441	39525	28425	1.00436	79210	78866	1.41599	2538778	2.20002
NA20586	19724169	992334	1582927	1770706	804555	160388	21041	4835	42385	53602	37834	26567	1.00062	80219	80169	1.59516	2575261	2.20085
NA20587	19715389	1017648	1567382	1776833	808197	160996	21996	3206	41921	52730	38675	27670	1.00244	80596	80400	1.5402	2585030	2.19851
NA20588	19722271	1017885	1560548	1772912	805521	160044	20334	3896	41426	52417	38689	27512	1.00233	80115	79929	1.53313	2578433	2.20095
NA20589	19723240	1008277	1566728	1770900	804105	160178	22466	6264	41942	52536	38392	27308	1.00614	80334	79844	1.55387	2575005	2.20232
NA20752	19717500	1000998	1580970	1775407	806561	160811	18833	4412	42480	53184	38040	27107	1.00285	80520	80291	1.57939	2581968	2.20121
NA20753	19695115	1011666	1589100	1788409	812357	161637	20783	7111	42194	53579	38651	27213	1.00066	80845	80792	1.57078	2600766	2.20151
NA20754	19713197	1008179	1578219	1779109	807289	160685	18623	4378	42111	52851	38604	27119	1.00932	80715	79970	1.56542	2586398	2.20381
NA20755	19719341	1014247	1566891	1775073	806065	160928	18916	3240	41719	52843	38839	27527	1.00234	80558	80370	1.54488	2581138	2.20215
NA20756	19714746	1014760	1569107	1777190	806677	160951	19813	5071	41958	53001	38586	27406	1.0017	80544	80407	1.54628	2583867	2.2031
NA20757	19728746	1004439	1567041	1768648	802832	159746	21502	4660	41418	52871	38508	26949	1.00133	79926	79820	1.56012	2571480	2.20301
NA20758	19697590	1009378	1590647	1787123	812902	161702	23259	5310	42275	53256	38720	27451	1.00357	80995	80707	1.57587	2600025	2.19845
NA20759	19715510	1008182	1575987	1776796	807373	161285	21660	3667	42128	53785	38449	26923	0.998377	80577	80708	1.5632	2584169	2.20071
NA20760	19706419	1008583	1582567	1780681	810469	161691	21189	5410	42487	53641	38517	27046	1.00393	81004	80687	1.5691	2591150	2.1971
NA20761	19719146	1010341	1571062	1774578	806825	160528	21843	3616	41457	53019	38671	27381	0.996617	80128	80400	1.55498	2581403	2.19946
NA20762	19733868	1014914	1555416	1766864	803466	159874	21764	583	41321	52487	38692	27374	1.0019	80013	79861	1.53256	2570330	2.19905
NA20763	19733051	999782	1570307	1767266	802823	159782	23248	1746	41782	52781	38156	27063	1.00118	79938	79844	1.57065	2570089	2.20131
NA20764	19728656	1012536	1557288	1766988	802836	160325	20227	5818	41564	52664	38714	27383	1.00289	80278	80047	1.53801	2569824	2.20093
NA20765	19708598	1008045	1576208	1777140	807113	160552	21253	11286	41900	52922	38541	27189	1.00412	80441	80111	1.56363	2584253	2.20185
NA20766	19710963	1012688	1571049	1777150	806587	160768	21124	9179	41965	52782	38663	27358	1.00609	80628	80140	1.55137	2583737	2.2033
NA20767	19715879	1004258	1576584	1774453	806389	160661	20699	7217	42134	53024	38391	27112	1.00485	80525	80136	1.5699	2580842	2.20049
NA20768	19720185	1015184	1560721	1771749	804156	160526	19665	8028	41880	52725	38652	27269	1.00673	80532	79994	1.53738	2575905	2.20324
NA20769	19705757	1002708	1590861	1782913	810656	161444	18692	3892	42577	53632	38280	26955	1.00335	80857	80587	1.58656	2593569	2.19935
NA20770	19713660	999854	1586758	1778483	808129	160749	19749	3627	42464	53221	38096	26968	1.00463	80560	80189	1.58699	2586612	2.20074
NA20771	19728253	1002302	1571681	1771153	802830	160075	20368	2345	41764	52907	38328	27076	1.00136	80092	79983	1.56807	2573983	2.20614
NA20772	19712240	1023519	1557416	1775107	805828	160614	21580	10868	41821	52367	38800	27626	1.00785	80621	79993	1.52163	2580935	2.20284
NA20773	19728207	1015585	1556259	1768854	802990	160125	19722	4511	41596	52495	38733	27301	1.00668	80329	79796	1.53238	2571844	2.20283
NA20774	19721158	1005314	1574346	1774004	805656	160694	20688	3145	41703	52687	38881	27423	1.00592	80584	80110	1.56602	2579660	2.20194
NA20775	19734238	1003205	1564767	1766143	801829	159997	20751	2451	41802	52818	38229	27148	1.00081	80031	79966	1.55977	2567972	2.20264
NA20778	19726315	1010476	1564596	1769729	805343	160201	20014	3082	41802	52978	38349	27072	1.00126	80151	80050	1.54838	2575072	2.19748
NA20783	19719044	1010548	1570970	1774433	807085	161010	20836	3091	41773	53132	38570	27535	0.995983	80343	80667	1.55457	2581518	2.19857
NA20785	19726759	998839	1577139	1771473	804505	160544	21290	1401	42382	52865	38341	26956	1.0113	80723	79821	1.57897	2575978	2.20194
NA20786	19729161	1007276	1564699	1768806	803169	159951	20346	3594	41500	52705	38592	27154	1.00292	80092	79859	1.5534	2571975	2.20228
NA20787	19715075	1024618	1560747	1777903	807462	160847	18842	3391	41576	52416	39017	27838	1.00422	80593	80254	1.52325	2585365	2.20184
NA20790	19722825	1012084	1565781	1771872	805993	160313	20354	3662	41849	52602	38620	27242	1.00783	80469	79844	1.54709	2577865	2.19837
NA20792	19717431	1006761	1576705	1775547	807919	160913	21337	2847	41967	53142	38512	27292	1.00056	80479	80434	1.56612	2583466	2.19768
NA20795	19708551	1008746	1582231	1781964	809013	160929	20238	4170	42012	53085	38590	27242	1.00342	80602	80327	1.56851	2590977	2.20264
NA20796	19722704	1016507	1560982	1772001	805488	160331	18218	4122	41827	52080	38974	27450	1.01598	80801	79530	1.53563	2577489	2.19991
NA20797	19712654	1004539	1579694	1777119	807114	160732	23954	6987	42017	53389	38388	26938	1.00097	80405	80327	1.57256	2584233	2.20182
NA20798	19720341	1018296	1557405	1771733	803968	160665	18653	7996	41726	52667	38712	27560	1.00263	80438	80227	1.52942	2575701	2.20374
NA20799	19725005	1011476	1563380	1771356	803500	160463	21573	4298	41926	52820	38380	27337	1.00186	80306	80157	1.54564	2574856	2.20455
NA20800	19724222	1013114	1563988	1772131	804971	160379	21088	2974	41598	52621	38794	27366	1.00506	80392	79987	1.54374	2577102	2.20148
NA20801	19717210	1002661	1580017	1775627	807051	160995	19543	3770	42265	53461	38397	26872	1.0041	80662	80333	1.57582	2582678	2.20014
NA20802	19707522	1008204	1580220	1779909	808515	160904	20765	7772	42099	53025	38563	27217	1.00523	80662	80242	1.56736	2588424	2.20145
NA20803	19723941	1015577	1561370	1771812	805135	160353	19993	3431	41657	52358	38737	27601	1.00544	80394	79959	1.53742	2576947	2.20064
NA20804	19706020	1011945	1575128	1779468	807605	160674	21226	10886	42052	52570	38730	27322	1.01114	80782	79892	1.55654	2587073	2.20339
NA20805	19727379	1016812	1556654	1769683	803783	160584	20042	3172	41337	52502	39079	27666	1.00309	80416	80168	1.53092	2573466	2.20169
NA20806	19717471	1025846	1556749	1776173	806422	160858	18503	3734	41402	52648	39152	27656	1.00311	80554	80304	1.51753	2582595	2.20254
NA20807	19727136	997695	1574890	1769402	803183	160312	21586	4654	42077	53066	38169	27000	1.00225	80246	80066	1.57853	2572585	2.20299
NA20808	19722918	1010256	1566792	1771498	805550	159765	19625	4919	41761	52765	38229	27010	1.0027	79990	79775	1.55089	2577048	2.19912
NA20809	19724473	1007673	1568466	1771856	804283	160311	20799	3723	41546	52919	38530	27316	0.998018	80076	80235	1.55652	2576139	2.20303
NA20810	19709741	1009417	1581192	1781398	809211	161024	20418	3291	42103	53130	38607	27184	1.00493	80710	80314	1.56644	2590609	2.2014
NA20811	19717551	1015899	1567911	1775672	808138	160607	18684	2657	41689	52753	38872	27293	1.00643	80561	80046	1.54337	2583810	2.19724
NA20812	19720549	1014785	1565242	1773706	806321	160633	19709	3439	41748	52751	38690	27444	1.00303	80438	80195	1.54244	2580027	2.19975
NA20813	19711846	1012267	1575515	1779474	808308	161281	20230	3723	42126	53086	38742	27327	1.00566	80868	80413	1.55642	2587782	2.20148
NA20814	19714107	1005494	1580324	1778590	807228	161078	20500	3615	41771	53337	38826	27144	1.00144	80597	80481	1.57169	2585818	2.20333
NA20815	19705945	1013395	1579182	1783320	809257	161296	20248	4804	42284	53202	38594	27216	1.00572	80878	80418	1.55831	2592577	2.20365
NA20818	19719181	1004137	1576906	1775244	805799	160599	21465	3831	42280	52988	38207	27124	1.00468	80487	80112	1.57041	2581043	2.20309
NA20819	19730382	1019373	1549659	1766194	802838	159911	20152	5309	41426	52313	38803	27369	1.00686	80229	79682	1.52021	2569032	2.19994
NA20821	19721258	999524	1579100	1772765	805859	160723	21738	4083	42012	53360	38398	26953	1.00121	80410	80313	1.57985	2578624	2.19985
NA20822	19705127	1009176	1584343	1783304	810215	161197	21954	4772	42139	53339	38588	27131	1.00319	80727	80470	1.56994	2593519	2.20103
NA20826	19716620	1014673	1570431	1777372	807732	161027	18896	1887	41722	53027	38779	27499	0.99969	80501	80526	1.54772	2585104	2.20045
NA20827	19721011	1004935	1576565	1774414	807086	160413	21014	1697	41687	53013	38573	27140	1.00133	80260	80153	1.56882	2581500	2.19854
NA20828	19719736	1009899	1571117	1775045	805971	160457	19930	3447	41865	52778	38554	27260	1.00476	80419	80038	1.55572	2581016	2.20237
NA20832	19716935	1006594	1576345	1775675	807264	160899	21700	3885	42558	53116	38135	27090	1.00607	80693	80206	1.56602	2582939	2.19962

## Sheet: TableS2
Table S2. BioMe participants by ancestry
Ancestral group	n
African ancestry	7414
European ancestry	10611
Hispanic/Latino ancestry	9413
Other	2998
Total	30813
Data was retrieved from https://icahn.mssm.edu/research/ipm/programs/biome-biobank/facts on Jan 10, 2023

## Sheet: TableS3
Table S3. Minor allele frequencies of the LRRK2 variants
ID		REF	ALT	Allele	rsid	HGVSc	HGVSp	EXON	IBD_PD_AF	BioMe_AF	UKBB_AF	gnomAD_AF	gnomAD_AFR_AF	gnomAD_AMR_AF	gnomAD_ASJ_AF	gnomAD_EAS_AF	gnomAD_FIN_AF	gnomAD_NFE_AF	gnomAD_OTH_AF	gnomAD_SAS_AF	1KGP_AF	1KGP_AFR_AF	1KGP_AMR_AF	1KGP_EAS_AF	1KGP_EUR_AF	1KGP_SAS_AF
12:40235634:T:C	L119P	T	C	C	rs33995463	ENST00000298910.12:c.356T>C	ENSP00000298910.7:p.Leu119Pro	4/51	0.00746269	0.0010223	0.00208839	0.001246	0.0003692	0.001186	0	0	9.264e-05	0.002246	0.001308	3.267e-05	0.0008	0	0.0029	0	0.002	0
12:40249843:C:G	L286V	C	G	G	rs200437744	ENST00000298910.12:c.856C>G	ENSP00000298910.7:p.Leu286Val	8/51	0	9.73615e-05	0.000324627	0.0001474	6.152e-05	0.0005205	0	0	0	0.00015	0.0001636	0	0	0	0	0	0	0
12:40251273:G:A	E334K	G	A	A	rs78501232	ENST00000298910.12:c.1000G>A	ENSP00000298910.7:p.Glu334Lys	9/51	0	0.000259639	0.000300907	0.002829	6.237e-05	0	0.0001998	0	0.02535	0.001249	0.002154	0	0.0014	0	0	0	0.007	0
12:40251346:C:T	T358M	C	T	T	rs141262110	ENST00000298910.12:c.1073C>T	ENSP00000298910.7:p.Thr358Met	9/51	0	9.73615e-05	0.000287684	9.158e-05	0.0001232	0	0	0	0	0.0001762	0.0001635	0	0	0	0	0	0	0
12:40259534:G:T	M491I	G	T	T	rs200955457	ENST00000298910.12:c.1473G>T	ENSP00000298910.7:p.Met491Ile	13/51	0	0	0.000295596	4.384e-05	6.154e-05	0	0	0	0	8.825e-05	0	0	0	0	0	0	0	0
12:40263898:C:G	N551K	C	G	G	rs7308720	ENST00000298910.12:c.1653C>G	ENSP00000298910.7:p.Asn551Lys	14/51	0.0522388	0.120216	0.0669562	0.08677	0.14	0.1622	0.09481	0.1035	0.05591	0.07203	0.07575	0.03953	0.0994	0.1278	0.1614	0.1042	0.0636	0.0491
12:40278187:A:G	I723V	A	G	G	rs10878307	ENST00000298910.12:c.2167A>G	ENSP00000298910.7:p.Ile723Val	18/51	0.0597015	0.0548632	0.0669524	0.05848	0.01034	0.03509	0.1431	0.003972	0.02754	0.07198	0.07003	0.08484	0.0403	0.0015	0.036	0.0069	0.0825	0.0869
12:40284011:G:T	R793M	G	T	T	rs35173587	ENST00000298910.12:c.2378G>T	ENSP00000298910.7:p.Arg793Met	19/51	0	0.000259639	0.00075486	0.001011	0	0.001532	0	0	0.004805	0.0007478	0.001142	0.0001633	0.0002	0	0	0	0.001	0
12:40287444:C:T	S865F	C	T	T	rs142700458	ENST00000298910.12:c.2594C>T	ENSP00000298910.7:p.Ser865Phe	20/51	0	0.000616803	9.50164e-05	0.000319	6.159e-05	0	0.006557	0	0	9.71e-05	0.0003269	0	0	0	0	0	0	0
12:40304040:G:C	S1228T	G	C	C	rs60185966	ENST00000298910.12:c.3683G>C	ENSP00000298910.7:p.Ser1228Thr	27/51	0	3.24644e-05	0.000464512	0.0001394	0	0	0	0	0	0.0003085	0	0	0	0	0	0	0	0
12:40308481:G:A	R1325Q	G	A	A	rs72546338	ENST00000298910.12:c.3974G>A	ENSP00000298910.7:p.Arg1325Gln	29/51	0	0.000113588	0.000543728	0.0001881	0	0	0	5.447e-05	0	0.0003013	0.0003303	0.000327	0	0	0	0	0	0
12:40308618:A:G	I1371V	A	G	G	rs17466213	ENST00000298910.12:c.4111A>G	ENSP00000298910.7:p.Ile1371Val	29/51	0	0.000681531	0.00077066	0.0008647	0.0005538	0.000463	0.0002982	0.0003806	9.244e-05	0.0004765	0.0008175	0.003953	0.0012	0	0	0	0.002	0.0041
12:40309109:G:A	R1398H	G	A	A	rs7133914	ENST00000298910.12:c.4193G>A	ENSP00000298910.7:p.Arg1398His	30/51	0.0522388	0.121199	0.0689859	0.08481	0.1432	0.147	0.09328	0.09851	0.05536	0.07271	0.07652	0.03996	0.1004	0.1505	0.1254	0.1022	0.0656	0.0491
12:40313976:G:A	R1514Q	G	A	A	rs35507033	ENST00000298910.12:c.4541G>A	ENSP00000298910.7:p.Arg1514Gln	32/51	0	0.00310025	0.00886546	0.004002	0.001243	0.002125	0.001793	0	0.003673	0.006884	0.005284	3.271e-05	0.0016	0	0.0014	0	0.007	0
12:40314059:C:T	P1542S	C	T	T	rs33958906	ENST00000298910.12:c.4624C>T	ENSP00000298910.7:p.Pro1542Ser	32/51	0.0373134	0.0130169	0.0308247	0.03177	0.003451	0.02355	0.0174	0.0002719	0.1285	0.03238	0.03064	0.009282	0.0132	0.0008	0.0303	0	0.0378	0.0061
12:40320043:G:C	R1628P	G	C	C	rs33949390	ENST00000298910.12:c.4883G>C	ENSP00000298910.7:p.Arg1628Pro	34/51	0	0.000665412	0.00101636	0.001874	0.000876	0	0	0.02013	0.0006935	0.0005118	0.001314	0.0001315	0.0064	0	0	0.0317	0	0
12:40320097:T:C	M1646T	T	C	C	rs35303786	ENST00000298910.12:c.4937T>C	ENSP00000298910.7:p.Met1646Thr	34/51	0	0.0128363	0.0172108	0.009375	0.002266	0.00408	0.02084	5.445e-05	0.003886	0.01532	0.009058	0.002796	0.0048	0.0008	0.013	0	0.0129	0.001
12:40320099:T:A	S1647T	T	A	A	rs11564148	ENST00000298910.12:c.4939T>A	ENSP00000298910.7:p.Ser1647Thr	34/51	0.313433	0.245169	0.298832	0.2976	0.1782	0.2063	0.2713	0.3391	0.3712	0.3044	0.2974	0.3689	0.2859	0.174	0.2349	0.3373	0.3171	0.3885
12:40320156:T:C	Y1666H	T	C	C	rs199999378	ENST00000298910.12:c.4996T>C	ENSP00000298910.7:p.Tyr1666His	34/51	0	0	0.000160995	2.822e-05	0	0	0	0	0	6.271e-05	0	0	0	0	0	0	0	0
12:40335079:G:A	R1957H	G	A	A	rs201012950	ENST00000298910.12:c.5870G>A	ENSP00000298910.7:p.Arg1957His	40/51	0	1.62269e-05	6.33436e-05	3.182e-05	0	5.789e-05	0	0	0	5.275e-05	0	0	0	0	0	0	0	0
12:40340400:G:A	G2019S	G	A	A	rs34637584	ENST00000298910.12:c.6055G>A	ENSP00000298910.7:p.Gly2019Ser	41/51	0.0373134	0.00178502	0.000358938	0.0005256	0.0001231	0.0002604	0.008539	0	0	0.0002555	0.0009785	0	0.0002	0	0.0014	0	0	0
12:40346884:A:G	N2081D	A	G	G	rs33995883	ENST00000298910.12:c.6241A>G	ENSP00000298910.7:p.Asn2081Asp	42/51	0.0447761	0.0180443	0.0157936	0.01761	0.002649	0.009558	0.06081	0.0005441	0.003146	0.01945	0.02771	0.03222	0.0098	0.0008	0.0144	0	0.0169	0.0215
12:40351723:A:G	Y2189C	A	G	G	rs35658131	ENST00000298910.12:c.6566A>G	ENSP00000298910.7:p.Tyr2189Cys	44/51	0	0.00167137	0.000226976	0.0003501	0.0004929	0.001099	0	0	4.619e-05	0.0002463	0.002118	0	0.0006	0.0023	0	0	0	0
12:40364850:T:C	M2397T	T	C	C	rs3761863	ENST00000298910.12:c.7190T>C	ENSP00000298910.7:p.Met2397Thr	49/51	0.402985	0.414887	0.333811	0.6171	0.5256	0.4961	0.591	0.4677	0.7445	0.6651	0.6305	0.631	0.5517	0.4917	0.5288	0.4603	0.67	0.6217
12:40365042:C:T	A2461V	C	T	T	rs201037550	ENST00000298910.12:c.7382C>T	ENSP00000298910.7:p.Ala2461Val	49/51	0	3.24633e-05	6.07052e-05	4.789e-05	6.165e-05	0.0001163	0	0	0	5.297e-05	0.0001641	0	0	0	0	0	0	0

## Sheet: TableS4
Table S4. Variant-level association tests of LRRK2 variants
Cohort	#CHROM	POS	ID	REF	ALT	A1	CASE_NON_A1_CT	CASE_HET_A1_CT	CASE_HOM_A1_CT	CTRL_NON_A1_CT	CTRL_HET_A1_CT	CTRL_HOM_A1_CT	TEST	OBS_CT	OR	LOG(OR)_SE	L95	U95	Z_STAT	P
IBD-PD	12	40340400	12:40340400:G:A	G	A	A	62	5	0	426	0	0	ADD	493	639.059	1.71103	22.3412	18280	3.77549	0.000159693
IBD-PD	12	40346884	12:40346884:A:G	A	G	G	61	6	0	407	19	0	ADD	493	3.11166	0.516324	1.13109	8.56028	2.19854	0.0279109
IBD-PD	12	40364850	12:40364850:T:C	T	C	T	24	32	11	178	191	57	ADD	493	1.25407	0.189197	0.865518	1.81705	1.19659	0.231465
IBD-PD	12	40314059	12:40314059:C:T	C	T	T	62	5	0	406	20	0	ADD	493	1.85416	0.521174	0.66761	5.14956	1.18469	0.236139
IBD-PD	12	40278187	12:40278187:A:G	A	G	G	59	8	0	351	70	5	ADD	493	0.694078	0.368237	0.337259	1.42841	-0.991675	0.321356
IBD-PD	12	40235634	12:40235634:T:C	T	C	C	66	1	0	424	2	0	ADD	493	3.10801	1.26134	0.262318	36.8245	0.89903	0.368637
IBD-PD	12	40309109	12:40309109:G:A	G	A	A	60	7	0	374	50	2	ADD	493	0.904876	0.40274	0.410938	1.99251	-0.248194	0.803984
IBD-PD	12	40263898	12:40263898:C:G	C	G	G	60	7	0	376	48	2	ADD	493	0.948714	0.402836	0.430765	2.08944	-0.130694	0.896017
IBD-PD	12	40320099	12:40320099:T:A	T	A	A	30	32	5	213	164	49	ADD	493	0.978702	0.194911	0.667947	1.43403	-0.110452	0.912051
BioMe-PD	12	40340400	12:40340400:G:A	G	A	A	215	15	1	799	1	0	ADD	1031	47.2599	0.965895	7.11739	313.808	3.9918	6.55733e-05
BioMe-PD	12	40287444	12:40287444:C:T	C	T	T	227	4	0	797	3	0	ADD	1031	5.55704	0.962484	0.84251	36.6531	1.78191	0.0747631
BioMe-PD	12	40314059	12:40314059:C:T	C	T	T	221	10	0	755	44	0	ADD	1030	0.60026	0.387706	0.280752	1.28338	-1.31644	0.188025
BioMe-PD	12	40320097	12:40320097:T:C	T	C	C	223	8	0	775	25	0	ADD	1031	1.71651	0.469805	0.683513	4.31066	1.15003	0.250131
BioMe-PD	12	40278187	12:40278187:A:G	A	G	G	188	42	1	656	136	8	ADD	1031	0.808833	0.200574	0.545921	1.19836	-1.05778	0.290156
BioMe-PD	12	40309109	12:40309109:G:A	G	A	A	198	33	0	678	113	9	ADD	1031	0.871187	0.220294	0.565714	1.34161	-0.625977	0.53133
BioMe-PD	12	40308618	12:40308618:A:G	A	G	G	230	1	0	798	2	0	ADD	1031	2.16986	1.28493	0.174862	26.9259	0.602883	0.546587
BioMe-PD	12	40263898	12:40263898:C:G	C	G	G	197	34	0	678	112	10	ADD	1031	0.880278	0.218563	0.573559	1.35102	-0.583436	0.5596
BioMe-PD	12	40346884	12:40346884:A:G	A	G	G	212	18	1	741	57	2	ADD	1031	1.10638	0.292876	0.623172	1.96427	0.345172	0.729965
BioMe-PD	12	40364850	12:40364850:T:C	C	T	T	97	99	34	331	372	95	ADD	1028	1.03253	0.122401	0.812294	1.31247	0.261505	0.793703
BioMe-PD	12	40313976	12:40313976:G:A	G	A	A	228	3	0	790	9	0	ADD	1030	0.851515	0.742879	0.198542	3.65201	-0.216373	0.828697
BioMe-PD	12	40320099	12:40320099:T:A	T	A	A	113	97	20	388	349	63	ADD	1030	1.02238	0.128172	0.795263	1.31435	0.172661	0.862918
UKBB-PD	12	40340400	12:40340400:G:A	G	A	A	655	6	0	2999	1	0	ADD	3661	15.8043	1.03515	2.07802	120.199	2.66654	0.00766363
UKBB-PD	12	40320043	12:40320043:G:C	G	C	C	660	1	0	2995	3	0	ADD	3659	6.35728	1.25629	0.541893	74.5811	1.47227	0.140948
UKBB-PD	12	40251273	12:40251273:G:A	G	A	A	660	1	0	2998	2	0	ADD	3661	6.13416	1.26142	0.517641	72.6911	1.43796	0.150447
UKBB-PD	12	40364850	12:40364850:T:C	C	T	T	320	271	70	1359	1310	330	ADD	3660	0.913315	0.0697112	0.796677	1.04703	-1.30072	0.193354
UKBB-PD	12	40278187	12:40278187:A:G	A	G	G	584	74	3	2592	398	10	ADD	3661	0.853241	0.136285	0.653229	1.11449	-1.16457	0.244195
UKBB-PD	12	40320097	12:40320097:T:C	T	C	C	637	21	3	2885	115	0	ADD	3661	1.25731	0.230112	0.800884	1.97384	0.995044	0.319715
UKBB-PD	12	40308481	12:40308481:G:A	G	A	A	660	1	0	2997	3	0	ADD	3661	3.04882	1.13065	0.332448	27.9601	0.985944	0.324161
UKBB-PD	12	40263898	12:40263898:C:G	C	G	G	581	72	6	2572	411	16	ADD	3658	0.878492	0.131576	0.678797	1.13694	-0.984586	0.324827
UKBB-PD	12	40309109	12:40309109:G:A	G	A	A	580	75	6	2562	420	18	ADD	3661	0.89693	0.129588	0.69575	1.15628	-0.839417	0.401236
UKBB-PD	12	40320099	12:40320099:T:A	T	A	A	326	271	64	1511	1217	272	ADD	3661	1.06049	0.0702789	0.92403	1.21711	0.835715	0.403315
UKBB-PD	12	40346884	12:40346884:A:G	A	G	G	636	25	0	2913	84	3	ADD	3661	1.12097	0.243306	0.69581	1.80591	0.469335	0.63883
UKBB-PD	12	40235634	12:40235634:T:C	T	C	C	656	5	0	2986	14	0	ADD	3661	1.28374	0.554244	0.433216	3.80409	0.450667	0.65223
UKBB-PD	12	40313976	12:40313976:G:A	G	A	A	650	11	0	2943	56	1	ADD	3661	0.871223	0.343504	0.444363	1.70813	-0.401328	0.688179
UKBB-PD	12	40314059	12:40314059:C:T	C	T	T	623	37	1	2833	165	2	ADD	3661	0.957705	0.192869	0.656238	1.39766	-0.224067	0.822705
UKBB-PD	12	40249843	12:40249843:C:G	C	G	G	660	1	0	2997	3	0	ADD	3661	0.967283	1.33567	0.0705716	13.258	-0.0249045	0.980131
UKBB-PD	12	40304040	12:40304040:G:C	G	C	C	660	1	0	2996	4	0	ADD	3661	0.994759	1.12715	0.109215	9.06049	-0.00466207	0.99628
BioMe-CD	12	40346884	12:40346884:A:G	A	G	G	181	27	1	741	57	2	ADD	1009	1.51012	0.238959	0.945388	2.41221	1.72494	0.0845375
BioMe-CD	12	40364850	12:40364850:T:C	C	T	T	75	102	31	331	372	95	ADD	1006	1.19236	0.11717	0.947707	1.50018	1.50157	0.133209
BioMe-CD	12	40340400	12:40340400:G:A	G	A	A	207	2	0	799	1	0	ADD	1009	4.44207	1.20427	0.419281	47.0614	1.23819	0.215646
BioMe-CD	12	40320099	12:40320099:T:A	T	A	A	113	81	15	388	349	63	ADD	1009	0.868949	0.128083	0.676035	1.11691	-1.09671	0.272767
BioMe-CD	12	40320097	12:40320097:T:C	T	C	C	199	10	0	775	25	0	ADD	1009	1.2959	0.388722	0.60491	2.77621	0.666816	0.50489
BioMe-CD	12	40313976	12:40313976:G:A	G	A	A	206	3	0	790	9	0	ADD	1008	1.55716	0.678282	0.412078	5.88422	0.652923	0.513806
BioMe-CD	12	40263898	12:40263898:C:G	C	G	G	179	28	2	678	112	10	ADD	1009	0.882101	0.201737	0.594018	1.3099	-0.621847	0.534043
BioMe-CD	12	40309109	12:40309109:G:A	G	A	A	179	28	2	678	113	9	ADD	1009	0.889125	0.20329	0.596928	1.32435	-0.578078	0.563211
BioMe-CD	12	40287444	12:40287444:C:T	C	T	T	208	1	0	797	3	0	ADD	1009	0.822571	1.10126	0.0950117	7.12147	-0.17736	0.859225
BioMe-CD	12	40278187	12:40278187:A:G	A	G	G	169	36	4	656	136	8	ADD	1009	0.98384	0.184401	0.685428	1.41217	-0.0883515	0.929597
BioMe-CD	12	40314059	12:40314059:C:T	C	T	T	198	11	0	755	44	0	ADD	1008	1.02028	0.352685	0.511109	2.0367	0.0569284	0.954602
UKBB-CD	12	40346884	12:40346884:A:G	A	G	G	577	25	1	2913	84	3	ADD	3603	1.47124	0.214882	0.965551	2.24177	1.79682	0.0723638
UKBB-CD	12	40251346	12:40251346:C:T	C	T	T	601	2	0	2999	1	0	ADD	3603	8.27651	1.19441	0.796454	86.007	1.76942	0.0768235
UKBB-CD	12	40364850	12:40364850:T:C	C	T	T	262	264	77	1359	1310	330	ADD	3602	1.08526	0.0659233	0.953717	1.23494	1.24112	0.214562
UKBB-CD	12	40304040	12:40304040:G:C	G	C	C	601	2	0	2996	4	0	ADD	3603	2.81455	0.853814	0.52801	15.003	1.21198	0.225521
UKBB-CD	12	40263898	12:40263898:C:G	C	G	G	525	76	1	2572	411	16	ADD	3601	0.865976	0.127519	0.674469	1.11186	-1.12844	0.259134
UKBB-CD	12	40320099	12:40320099:T:A	T	A	A	309	250	44	1511	1217	272	ADD	3603	0.937441	0.0696328	0.817848	1.07452	-0.927741	0.353542
UKBB-CD	12	40309109	12:40309109:G:A	G	A	A	521	81	1	2562	420	18	ADD	3603	0.898088	0.124009	0.704308	1.14518	-0.866774	0.386066
UKBB-CD	12	40320043	12:40320043:G:C	G	C	C	602	1	0	2995	3	0	ADD	3601	2.16939	1.09256	0.254889	18.464	0.70884	0.478424
UKBB-CD	12	40320156	12:40320156:T:C	T	C	C	602	1	0	2997	3	0	ADD	3603	2.05939	1.09298	0.241762	17.5423	0.66095	0.508644
UKBB-CD	12	40313976	12:40313976:G:A	G	A	A	594	9	0	2943	56	1	ADD	3603	0.815233	0.350182	0.410399	1.61941	-0.583358	0.559653
UKBB-CD	12	40284011	12:40284011:G:T	G	T	T	602	1	0	2996	4	0	ADD	3603	1.6089	1.03478	0.211699	12.2275	0.459564	0.645829
UKBB-CD	12	40320097	12:40320097:T:C	T	C	C	578	25	0	2885	115	0	ADD	3603	1.10334	0.224392	0.710732	1.71282	0.438252	0.661203
UKBB-CD	12	40314059	12:40314059:C:T	C	T	T	572	31	0	2833	165	2	ADD	3603	0.928726	0.197952	0.630073	1.36894	-0.373532	0.708752
UKBB-CD	12	40235634	12:40235634:T:C	T	C	C	601	2	0	2986	14	0	ADD	3603	0.841662	0.707664	0.210268	3.36901	-0.243585	0.807552
UKBB-CD	12	40308618	12:40308618:A:G	A	G	G	602	1	0	2994	6	0	ADD	3603	1.11809	0.969852	0.167085	7.48197	0.115091	0.908373
UKBB-CD	12	40278187	12:40278187:A:G	A	G	G	521	79	3	2592	398	10	ADD	3603	0.996989	0.125129	0.780154	1.27409	-0.0240984	0.980774
BioMe-UC	12	40287444	12:40287444:C:T	C	T	T	140	1	0	797	3	0	ADD	941	1.826	1.10287	0.210252	15.8586	0.545968	0.585088
BioMe-UC	12	40308481	12:40308481:G:A	G	A	A	140	1	0	798	2	0	ADD	941	5.47851	1.2073	0.514051	58.3875	1.40879	0.158897
BioMe-UC	12	40313976	12:40313976:G:A	G	A	A	140	1	0	790	9	0	ADD	940	0.944952	0.938113	0.150275	5.942	-0.0603566	0.951872
BioMe-UC	12	40314059	12:40314059:C:T	C	T	T	134	7	0	755	44	0	ADD	940	0.984355	0.412878	0.438237	2.21103	-0.0381933	0.969534
BioMe-UC	12	40320097	12:40320097:T:C	T	C	C	133	8	0	775	25	0	ADD	941	1.90709	0.418164	0.840293	4.32827	1.54385	0.122625
BioMe-UC	12	40346884	12:40346884:A:G	A	G	G	133	8	0	741	57	2	ADD	941	0.684647	0.372507	0.329905	1.42084	-1.01703	0.309138
BioMe-UC	12	40263898	12:40263898:C:G	C	G	G	114	26	1	678	112	10	ADD	941	1.20776	0.213022	0.795531	1.83361	0.88615	0.375537
BioMe-UC	12	40309109	12:40309109:G:A	G	A	A	113	27	1	678	113	9	ADD	941	1.26206	0.21206	0.832866	1.91243	1.09755	0.2724
BioMe-UC	12	40278187	12:40278187:A:G	A	G	G	104	33	4	656	136	8	ADD	941	1.45033	0.190562	0.998299	2.10704	1.95103	0.0510536
BioMe-UC	12	40364850	12:40364850:T:C	C	T	T	58	63	20	331	372	95	ADD	939	1.04017	0.135247	0.797958	1.35589	0.291174	0.770918
BioMe-UC	12	40320099	12:40320099:T:A	T	A	A	66	67	8	388	349	63	ADD	941	1.00538	0.146025	0.755154	1.33853	0.0367756	0.970664
UKBB-UC	12	40259534	12:40259534:G:T	G	T	T	1279	3	0	2999	1	0	ADD	4282	6.43489	1.10441	0.738695	56.0553	1.68573	0.0918483
UKBB-UC	12	40263898	12:40263898:C:G	C	G	G	1123	155	4	2572	411	16	ADD	4281	0.87412	0.0962528	0.723836	1.0556	-1.39776	0.162186
UKBB-UC	12	40340400	12:40340400:G:A	G	A	A	1279	3	0	2999	1	0	ADD	4282	4.39791	1.11059	0.498786	38.7774	1.33365	0.182319
UKBB-UC	12	40309109	12:40309109:G:A	G	A	A	1117	161	4	2562	420	18	ADD	4282	0.884922	0.0946505	0.735087	1.0653	-1.29165	0.196478
UKBB-UC	12	40351723	12:40351723:A:G	A	G	G	1280	2	0	2999	1	0	ADD	4282	3.90618	1.20082	0.371203	41.1048	1.13469	0.256505
UKBB-UC	12	40320043	12:40320043:G:C	G	C	C	1279	3	0	2995	3	0	ADD	4280	2.45088	0.830196	0.481568	12.4735	1.0798	0.28023
UKBB-UC	12	40314059	12:40314059:C:T	C	T	T	1218	63	1	2833	165	2	ADD	4282	0.88045	0.149472	0.656861	1.18015	-0.851814	0.394318
UKBB-UC	12	40278187	12:40278187:A:G	A	G	G	1122	152	8	2592	398	10	ADD	4282	0.924164	0.0961524	0.765427	1.11582	-0.820217	0.412093
UKBB-UC	12	40320097	12:40320097:T:C	T	C	C	1242	39	1	2885	115	0	ADD	4282	0.863947	0.185442	0.600673	1.24261	-0.788625	0.430331
UKBB-UC	12	40235634	12:40235634:T:C	T	C	C	1278	4	0	2986	14	0	ADD	4282	0.653956	0.559471	0.218437	1.95781	-0.759137	0.447771
UKBB-UC	12	40284011	12:40284011:G:T	G	T	T	1279	3	0	2996	4	0	ADD	4282	1.56109	0.772527	0.34344	7.09582	0.576525	0.56426
UKBB-UC	12	40364850	12:40364850:T:C	C	T	T	589	555	138	1359	1310	330	ADD	4281	0.980472	0.0506349	0.88784	1.08277	-0.38948	0.696921
UKBB-UC	12	40313976	12:40313976:G:A	G	A	A	1256	26	0	2943	56	1	ADD	4282	1.08631	0.23795	0.681415	1.7318	0.347929	0.727894
UKBB-UC	12	40308618	12:40308618:A:G	A	G	G	1280	2	0	2994	6	0	ADD	4282	0.773883	0.796333	0.162493	3.68566	-0.321894	0.747533
UKBB-UC	12	40365042	12:40365042:C:T	C	T	T	1281	1	0	2998	2	0	ADD	4282	1.37353	1.20319	0.129921	14.521	0.263784	0.791946
UKBB-UC	12	40304040	12:40304040:G:C	G	C	C	1280	2	0	2996	4	0	ADD	4282	1.25437	0.864165	0.230594	6.82347	0.26226	0.793121
UKBB-UC	12	40251273	12:40251273:G:A	G	A	A	1281	1	0	2998	2	0	ADD	4282	1.22635	1.20344	0.115942	12.9714	0.169548	0.865366
UKBB-UC	12	40249843	12:40249843:C:G	C	G	G	1281	1	0	2997	3	0	ADD	4282	1.1377	1.13263	0.123576	10.4742	0.113902	0.909315
UKBB-UC	12	40308481	12:40308481:G:A	G	A	A	1281	1	0	2997	3	0	ADD	4282	0.924616	1.0964	0.10782	7.92907	-0.0714854	0.943011
UKBB-UC	12	40320099	12:40320099:T:A	T	A	A	631	546	105	1511	1217	272	ADD	4282	1.00265	0.0520667	0.905383	1.11038	0.0509179	0.959391
UKBB-UC	12	40346884	12:40346884:A:G	A	G	G	1241	41	0	2913	84	3	ADD	4282	0.993303	0.189739	0.684819	1.44075	-0.0354168	0.971747
BioMe-IBD	12	40364850	12:40364850:T:C	C	T	T	148	178	60	331	372	95	ADD	1184	1.13819	0.0924547	0.949548	1.36431	1.40003	0.161506
BioMe-IBD	12	40320097	12:40320097:T:C	T	C	C	367	20	0	775	25	0	ADD	1187	1.52349	0.311717	0.826999	2.80655	1.35059	0.176827
BioMe-IBD	12	40278187	12:40278187:A:G	A	G	G	300	78	9	656	136	8	ADD	1187	1.18145	0.14033	0.897362	1.55548	1.18824	0.234739
BioMe-IBD	12	40346884	12:40346884:A:G	A	G	G	347	39	1	741	57	2	ADD	1187	1.19393	0.210457	0.790381	1.80351	0.842205	0.399673
BioMe-IBD	12	40320099	12:40320099:T:A	T	A	A	196	168	23	388	349	63	ADD	1187	0.918916	0.101797	0.752707	1.12183	-0.830676	0.406157
BioMe-IBD	12	40340400	12:40340400:G:A	G	A	A	385	2	0	799	1	0	ADD	1187	2.64928	1.19932	0.252501	27.7966	0.812366	0.416582
BioMe-IBD	12	40308481	12:40308481:G:A	G	A	A	386	1	0	798	2	0	ADD	1187	1.77775	1.20091	0.168908	18.7106	0.479091	0.631874
BioMe-IBD	12	40313976	12:40313976:G:A	G	A	A	382	5	0	790	9	0	ADD	1186	1.28293	0.57259	0.417651	3.94086	0.43512	0.663476
BioMe-IBD	12	40263898	12:40263898:C:G	C	G	G	326	58	3	678	112	10	ADD	1187	0.96331	0.157757	0.707103	1.31235	-0.236949	0.812696
BioMe-IBD	12	40287444	12:40287444:C:T	C	T	T	385	2	0	797	3	0	ADD	1187	0.920724	0.914047	0.153494	5.52291	-0.0903617	0.928
BioMe-IBD	12	40314059	12:40314059:C:T	C	T	T	367	20	0	755	44	0	ADD	1186	0.988022	0.282485	0.567957	1.71877	-0.0426571	0.965975
BioMe-IBD	12	40309109	12:40309109:G:A	G	A	A	324	60	3	678	113	9	ADD	1187	1.00022	0.157572	0.734461	1.36213	0.00137234	0.998905
UKBB-IBD	12	40263898	12:40263898:C:G	C	G	G	1818	257	5	2572	411	16	ADD	5079	0.871206	0.0813227	0.742846	1.02175	-1.69543	0.089993
UKBB-IBD	12	40309109	12:40309109:G:A	G	A	A	1808	268	5	2562	420	18	ADD	5081	0.883972	0.0799252	0.755799	1.03388	-1.54307	0.122814
UKBB-IBD	12	40351723	12:40351723:A:G	A	G	G	2078	3	0	2999	1	0	ADD	5081	3.75652	1.09967	0.435258	32.4209	1.20354	0.228768
UKBB-IBD	12	40259534	12:40259534:G:T	G	T	T	2078	3	0	2999	1	0	ADD	5081	3.69369	1.09745	0.429841	31.7405	1.1906	0.233811
UKBB-IBD	12	40251346	12:40251346:C:T	C	T	T	2078	3	0	2999	1	0	ADD	5081	3.31315	1.09587	0.386757	28.382	1.09311	0.274347
UKBB-IBD	12	40235634	12:40235634:T:C	T	C	C	2075	6	0	2986	14	0	ADD	5081	0.60012	0.486272	0.231379	1.55652	-1.05008	0.293681
UKBB-IBD	12	40340400	12:40340400:G:A	G	A	A	2078	3	0	2999	1	0	ADD	5081	2.64436	1.10329	0.304225	22.985	0.881386	0.378109
UKBB-IBD	12	40304040	12:40304040:G:C	G	C	C	2076	5	0	2996	4	0	ADD	5081	1.78415	0.675331	0.474886	6.70309	0.857275	0.391293
UKBB-IBD	12	40320043	12:40320043:G:C	G	C	C	2077	4	0	2995	3	0	ADD	5079	1.82804	0.767998	0.405756	8.23582	0.785477	0.432174
UKBB-IBD	12	40278187	12:40278187:A:G	A	G	G	1814	256	11	2592	398	10	ADD	5081	0.941003	0.0812926	0.802407	1.10354	-0.748026	0.454445
UKBB-IBD	12	40346884	12:40346884:A:G	A	G	G	2010	70	1	2913	84	3	ADD	5081	1.11003	0.157982	0.814446	1.5129	0.66078	0.508754
UKBB-IBD	12	40335079	12:40335079:G:A	G	A	A	2078	2	0	2999	1	0	ADD	5080	2.12493	1.19556	0.204022	22.1315	0.630446	0.528403
UKBB-IBD	12	40320099	12:40320099:T:A	T	A	A	1040	879	162	1511	1217	272	ADD	5081	0.972558	0.0446639	0.891041	1.06153	-0.622998	0.533286
UKBB-IBD	12	40308618	12:40308618:A:G	A	G	G	2078	3	0	2994	6	0	ADD	5081	0.706811	0.702024	0.178542	2.79813	-0.494273	0.621114
UKBB-IBD	12	40308481	12:40308481:G:A	G	A	A	2080	1	0	2997	3	0	ADD	5081	0.587123	1.09389	0.0688029	5.01017	-0.486812	0.626391
UKBB-IBD	12	40364850	12:40364850:T:C	C	T	T	937	907	237	1359	1310	330	ADD	5080	1.01673	0.0428787	0.934777	1.10587	0.386982	0.69877
UKBB-IBD	12	40320097	12:40320097:T:C	T	C	C	2008	72	1	2885	115	0	ADD	5081	0.943174	0.15195	0.700247	1.27038	-0.385022	0.700221
UKBB-IBD	12	40249843	12:40249843:C:G	C	G	G	2080	1	0	2997	3	0	ADD	5081	0.67115	1.1101	0.0761901	5.91208	-0.359213	0.719436
UKBB-IBD	12	40314059	12:40314059:C:T	C	T	T	1970	110	1	2833	165	2	ADD	5081	0.956529	0.12479	0.748991	1.22157	-0.356149	0.721729
UKBB-IBD	12	40284011	12:40284011:G:T	G	T	T	2077	4	0	2996	4	0	ADD	5081	1.25057	0.711774	0.309917	5.04628	0.314145	0.753411
UKBB-IBD	12	40251273	12:40251273:G:A	G	A	A	2079	1	0	2998	2	0	ADD	5080	0.789411	1.19785	0.0754551	8.2588	-0.19741	0.843506
UKBB-IBD	12	40313976	12:40313976:G:A	G	A	A	2043	38	0	2943	56	1	ADD	5081	0.963014	0.209615	0.63857	1.4523	-0.179794	0.857314
UKBB-IBD	12	40365042	12:40365042:C:T	C	T	T	2080	1	0	2998	2	0	ADD	5081	0.841496	1.19816	0.0803847	8.80907	-0.144033	0.885475
UKBB-IBD	12	40320156	12:40320156:T:C	T	C	C	2079	2	0	2997	3	0	ADD	5081	0.938109	0.913101	0.156682	5.61677	-0.0699697	0.944218

## Sheet: TableS5
Table S5. HGMD classification of the LRRK2 missense variants
Variant (GRCh38)	Amino acid change	Variant class	Phenotype
12:40235634:T:C	L119P	DM?	Parkinson disease
12:40249843:C:G	L286V	DM?	Parkinson disease
12:40251273:G:A	E334K	DM	Parkinson disease
12:40251346:C:T	T358M	-	-
12:40259534:G:T	M491I	-	-
12:40263898:C:G	N551K	DFP	Parkinson disease, reduced risk, association with
12:40278187:A:G	I723V	-	-
12:40284011:G:T	R793M	DM	Parkinson disease
12:40287444:C:T	S865F	-	-
12:40304040:G:C	S1228T	DM	Parkinson disease
12:40308481:G:A	R1325Q	DM	Parkinson disease
12:40308618:A:G	I1371V	DM?	Parkinson disease
12:40309109:G:A	R1398H	DFP	Parkinson disease, reduced risk, association with
12:40313976:G:A	R1514Q	DM?	Parkinson disease
12:40314059:C:T	P1542S	DP	Crohn disease, association with
12:40320043:G:C	R1628P	DM?	Parkinson disease
12:40320097:T:C	M1646T	DP	Parkinson disease, association with
12:40320099:T:A	S1647T	DP	Parkinson disease, association with
12:40320156:T:C	Y1666H	-	-
12:40335079:G:A	R1957H	DM?	Parkinson disease, early-onset
12:40340400:G:A	G2019S	DM	Parkinson disease
12:40346884:A:G	N2081D	DFP	Multiple system atrophy, reduced risk
12:40351723:A:G	Y2189C	DM	Parkinson disease
12:40364850:T:C	M2397T	DP	Multiple system atrophy, reduced risk
12:40365042:C:T	A2461V	-	-

## Sheet: TableS6
Table S6. SKAT-O results
SetID	P.value	N.Marker.All	N.Marker.Test	MAC	m	Method.bin	MAP
LRRK2	7.40631e-07	14	14	25	25	QA	-1
IL10RA	1.10854e-06	1	1	4	4	ER	1.10854e-06
DHRS2	1.85235e-05	7	7	11	11	ER	2.58207e-13
TMEM132C	0.00018195	5	5	12	12	ER	4.4534e-10
RPH3A	0.000349222	9	9	10	10	ER	1.43852e-11
GBE1	0.000402046	7	7	8	8	ER	4.81729e-09
VWA3A	0.000490837	6	6	7	6	ER	1.45271e-07
FAF1	0.00066464	3	3	3	3	ER	0.00066464
RDH8	0.00067038	2	2	2	2	ER	0.00067038
CLPP	0.000721559	1	1	2	2	ER	0.000721559
GPR107	0.000767625	6	6	9	9	ER	1.29319e-09
ARRDC2	0.000769385	1	1	4	4	ER	0.000769385
FAM169A	0.000848378	2	2	3	3	ER	5.69165e-05
OTOP2	0.000857568	2	2	2	2	ER	0.000857568
HINT3	0.00086289	1	1	4	4	ER	0.00086289
HHIPL1	0.00095271	3	3	3	3	ER	7.16395e-05
SH3BGRL3	0.000956705	1	1	2	2	ER	0.000956705
KLHL40	0.000964669	4	4	5	5	ER	3.91725e-05
LMAN1L	0.00107848	2	2	3	3	ER	0.000159642
PTPN4	0.0010898	5	5	11	11	ER	3.08439e-10
MCM3AP	0.00113653	5	5	6	6	ER	3.30171e-08
TP53I3	0.00116814	3	3	4	4	ER	7.80409e-06
FNDC3B	0.00117531	10	10	11	11	ER	1.41908e-12
BCL2L2	0.00118395	3	3	4	4	ER	9.39693e-06
NXPE4	0.00133323	5	5	6	6	ER	1.16874e-07
SBNO1	0.0014222	4	4	8	8	ER	1.00381e-07
TMEM230	0.00144532	4	4	9	9	ER	1.79079e-10
PDLIM5	0.00145481	3	3	4	4	ER	1.3624e-05
PLEKHG1	0.00148166	8	8	13	13	ER	1.17435e-15
PDHX	0.00151999	5	5	6	6	ER	5.59971e-07
TRIM22	0.00156496	2	2	3	3	ER	0.000272719
ACSBG2	0.00160894	5	5	9	9	ER	1.7505e-11
IPO8	0.00163192	5	5	7	7	ER	6.01862e-08
CCDC146	0.00174189	8	8	13	13	ER	1.25824e-13
BBX	0.00193595	5	5	6	6	ER	1.97897e-06
PPARGC1B	0.00194315	6	6	8	8	ER	9.78292e-10
KIF1B	0.00199595	12	12	12	12	ER	3.4497e-11
RAD54L2	0.00201656	16	16	20	19	ER	3.10972e-21
KRT13	0.00214888	7	7	8	8	ER	5.89182e-09
ZFYVE16	0.00221136	10	10	15	15	ER	3.29598e-15
PAX4	0.00226212	6	6	7	7	ER	1.84291e-06
SNX17	0.00228137	2	2	10	10	ER	3.68746e-11
SECISBP2L	0.00250052	5	5	8	8	ER	9.43108e-10
TAS2R3	0.00270748	4	4	6	6	ER	3.75985e-07
SLC22A3	0.00282875	6	6	6	6	ER	8.70697e-06
VAX2	0.00284827	2	2	5	5	ER	4.45525e-07
YBX3	0.00287192	2	2	2	2	ER	0.00287192
CSRNP1	0.00313888	4	4	6	6	ER	2.08591e-07
ACOT8	0.00343919	5	5	18	15	ER	5.63159e-15
KRT73	0.0034405	7	7	11	11	ER	6.13377e-11
ATP11B	0.00346013	6	6	6	6	ER	5.51816e-06
SLC36A4	0.00368453	6	6	6	6	ER	3.73167e-07
CLN6	0.00393321	3	3	3	3	ER	0.000697689
SEMA3D	0.00398564	6	6	15	14	ER	1.81237e-16
FMO5	0.00437838	6	6	7	7	ER	1.12905e-07
GOLGA3	0.00442938	11	11	18	16	ER	5.62467e-16
PCDHB10	0.00479357	4	4	6	6	ER	1.22983e-07
BMS1	0.0048032	3	3	3	3	ER	0.0048032
USP22	0.00488286	3	3	3	3	ER	0.00021679
MYO1A	0.00499843	10	10	21	21	ER.A	-1
TFB1M	0.00515155	2	2	2	2	ER	0.00515155
KLF11	0.00542094	2	2	2	2	ER	0.00542094
SSUH2	0.00583497	1	1	3	3	ER	0.00012228
RBM11	0.00605311	2	2	3	3	ER	0.000758276
TXLNA	0.00638045	2	2	2	2	ER	0.00638045
RASGEF1B	0.00643395	3	3	4	3	ER	0.000811022
LRRC27	0.00647528	1	1	6	6	ER	1.59171e-05
NMT2	0.00657164	2	2	5	5	ER	1.41479e-05
SPG21	0.00665837	3	3	3	3	ER	0.000319906
CHRNB1	0.0066739	3	3	3	3	ER	0.000270186
NOS2	0.00679281	2	2	2	2	ER	0.00679281
ARMC5	0.00699278	1	1	8	8	ER	1.41057e-06
BACH1-IT2	0.00700862	1	1	2	2	ER	0.00700862
RBM42	0.00712657	4	4	4	4	ER	3.3875e-05
LINC02037	0.00747332	1	1	2	2	ER	0.00747332
ECSIT	0.0083559	4	4	4	4	ER	0.000174657
KDM5B	0.00870385	7	7	14	13	ER	1.24438e-12
GLI2	0.00874577	9	9	11	11	ER	7.42963e-12
FIGNL1	0.00895344	5	5	10	10	ER	5.02065e-10
SPATS1	0.00903146	3	3	5	5	ER	6.93002e-05
TTC6	0.0093395	16	16	28	27	ER.A	-1
BIN3	0.009451	3	3	3	3	ER	0.000647652
EML6	0.00988804	21	21	23	22	ER.A	-1
AP2B1	0.010173	2	2	2	2	ER	0.010173
RNF121	0.0103713	6	6	6	6	ER	1.00891e-07
PCF11	0.0103741	8	8	16	16	ER	1.51928e-15
APOD	0.0103994	3	3	10	10	ER	2.30414e-11
ARHGAP20	0.0104164	4	4	4	4	ER	0.000239275
MOCS2	0.0104165	2	2	2	2	ER	0.0104165
LIN9	0.0107591	3	3	10	10	ER	1.7405e-10
PDE1B	0.011221	1	1	6	6	ER	3.87929e-05
CYP2C19	0.0113036	5	5	5	5	ER	2.7244e-05
BBS9	0.011426	4	4	4	4	ER	0.000267832
RGS12	0.0115939	5	5	6	6	ER	5.19696e-06
RGL4	0.0119851	3	3	4	4	ER	0.000194765
DNAJB9	0.0121307	3	3	6	6	ER	2.16606e-06
TOX2	0.0121696	3	3	6	6	ER	1.30639e-05
CEP164	0.0121838	3	3	3	3	ER	0.000672555
OR13J1	0.0123181	3	3	3	2	ER	0.0123181
SPATS2L	0.01252	4	4	7	7	ER	7.57342e-07
DGKH	0.0125389	6	6	7	7	ER	4.1896e-07
LRRC63	0.0126611	6	6	6	6	ER	5.57806e-07
DPP8	0.012726	5	5	5	5	ER	5.37407e-05
PABPC1L	0.0130532	1	1	3	3	ER	0.00028543
SLAIN1	0.0134434	2	2	2	2	ER	0.0134434
ATP2B4	0.0139185	7	7	8	8	ER	3.80775e-08
EHD3	0.0139675	4	4	4	4	ER	2.11553e-05
HCAR1	0.0140674	2	2	6	6	ER	1.82431e-06
NEDD4	0.0142304	5	5	10	10	ER	3.3357e-10
NOP2	0.0143017	13	13	16	16	ER	5.24334e-18
JAK3	0.0144785	6	6	6	6	ER	2.00427e-07
NGDN	0.0146982	4	4	7	7	ER	4.40986e-08
EVPL	0.0147359	4	4	4	4	ER	0.000180628
GPR142	0.0150681	4	4	7	7	ER	3.9772e-06
SERPINB8	0.0151069	3	3	4	4	ER	4.61968e-05
CD9	0.0152502	2	2	4	4	ER	6.80572e-05
EPHA4	0.01535	5	5	6	6	ER	1.34242e-07
CCDC59	0.0155038	1	1	2	2	ER	0.0155038
DEF6	0.0157668	1	1	1	1	ER	0.0157668
OR6C76	0.0157668	1	1	1	1	ER	0.0157668
DUSP23	0.0157804	1	1	9	9	ER	3.16712e-09
ABCC5	0.0158749	4	4	6	6	ER	3.60094e-06
ARHGEF17	0.0161463	7	7	9	9	ER	1.71701e-10
CHI3L1	0.0161903	7	7	10	10	ER	7.74266e-10
ZNF383	0.0165203	1	1	2	2	ER	0.0165203
GPR63	0.0166644	3	3	3	3	ER	0.000405324
PTPN11	0.0168518	4	4	4	4	ER	7.25329e-05
TMEM130	0.0168743	2	2	2	2	ER	0.00107081
OR5H2	0.0172581	6	6	6	6	ER	3.01617e-07
PCDHA5	0.0173326	2	2	2	2	ER	0.00145547
RAB27B	0.0174692	2	2	2	2	ER	0.00170233
ATXN10	0.0176958	1	1	1	1	ER	0.0176958
CCDC198	0.0176958	1	1	1	1	ER	0.0176958
DEDD2	0.0176958	1	1	1	1	ER	0.0176958
MIR9-3HG	0.0176958	1	1	1	1	ER	0.0176958
SSR3	0.0176958	1	1	1	1	ER	0.0176958
BRAF	0.0178404	1	1	1	1	ER	0.0178404
CCDC47	0.0178404	1	1	1	1	ER	0.0178404
PWWP3A	0.0178404	1	1	1	1	ER	0.0178404
ZEB2	0.0180073	2	2	2	2	ER	0.00198052
VPS45	0.0185908	2	2	2	2	ER	0.00282397
OR4D10	0.0187113	1	1	2	2	ER	0.0187113
DDX27	0.0189407	4	4	4	4	ER	3.36478e-05
CXCL17	0.0192173	1	1	1	1	ER	0.0192173
ERCC1	0.0192173	1	1	1	1	ER	0.0192173
FAM124A	0.0192173	1	1	1	1	ER	0.0192173
GNAT1	0.0192173	1	1	1	1	ER	0.0192173
MTRF1L	0.0192173	1	1	1	1	ER	0.0192173
SCN3A	0.0192173	1	1	1	1	ER	0.0192173
PMP22	0.0193817	1	1	2	2	ER	0.0193817
ZFYVE1	0.019511	4	4	4	4	ER	0.000105032
MAN2C1	0.0197433	8	8	9	9	ER	7.88278e-09
PPP2R3C	0.0197737	2	2	2	2	ER	0.0197737
CD58	0.0197969	1	1	2	2	ER	0.0197969
DAP3	0.0197969	1	1	2	2	ER	0.0197969
ACSF2	0.0199145	3	3	4	4	ER	0.000182763
DHRS7C	0.0200781	1	1	2	2	ER	0.0200781
TMEM38B	0.0201062	4	4	4	4	ER	3.39971e-05
SH3RF2	0.0201857	5	5	9	9	ER	2.73706e-09
TEKT2	0.02022	2	2	2	2	ER	0.000999665
TULP3	0.0203547	2	2	2	2	ER	0.0203547
TRPM4	0.0203738	8	8	11	11	ER	4.93881e-12
RPL29	0.0203933	2	2	2	2	ER	0.00255283
MROH1	0.020404	4	4	4	4	ER	0.000117659
ANKRD52	0.0204649	3	3	3	3	ER	0.000566433
DAO	0.0204767	2	2	2	2	ER	0.00263629
ZNF625	0.0205405	2	2	2	2	ER	0.00270007
MGAT4B	0.0205635	2	2	2	2	ER	0.0205635
FCRL5	0.0206408	3	3	6	6	ER	1.27016e-05
STX10	0.0206611	2	2	2	2	ER	0.0206611
TMEM108	0.0206659	2	2	2	2	ER	0.00141611
NAGA	0.0207148	4	4	9	9	ER	9.82704e-09
DRD2	0.0208219	2	2	3	3	ER	0.0013769
SLC16A5	0.0209961	2	2	4	4	ER	0.0010174
CABP2	0.0210707	1	1	2	2	ER	0.0210707
ZNF407	0.0210739	15	15	20	18	ER	5.41545e-20
FITM2	0.0211976	2	2	2	2	ER	0.00198023
CLDN18	0.0212065	4	4	8	8	ER	4.47206e-10
IQCK	0.0212458	2	2	2	2	ER	0.0212458
RPE65	0.0212951	8	8	8	8	ER	8.57796e-09
VAT1	0.0213183	2	2	2	2	ER	0.00347783
PKD2L1	0.0214625	6	6	8	8	ER	1.78541e-08
BCL7B	0.0215625	1	1	1	1	ER	0.0215625
KAZALD1	0.0215625	1	1	1	1	ER	0.0215625
PDE7A	0.0215625	1	1	1	1	ER	0.0215625
USP48	0.0215625	1	1	1	1	ER	0.0215625
ACTR8	0.0215645	4	4	5	5	ER	1.99702e-05
OVOL2	0.0215887	2	2	2	2	ER	0.00389293
KRT1	0.021665	4	4	4	4	ER	0.000353884
ZNF48	0.0216661	2	2	2	2	ER	0.00382563
METTL24	0.022217	2	2	2	2	ER	0.00299963
AKR1E2	0.0224942	1	1	1	1	ER	0.0224942
BPIFA3	0.0224942	1	1	1	1	ER	0.0224942
MS4A5	0.0224942	1	1	1	1	ER	0.0224942
NDUFV3	0.0224942	1	1	1	1	ER	0.0224942
SERPINB6	0.0224942	1	1	1	1	ER	0.0224942
ZNF354C	0.0224942	1	1	1	1	ER	0.0224942
OR2C3	0.0225293	1	1	1	1	ER	0.0225293
PEX13	0.0225293	1	1	1	1	ER	0.0225293
RAB11FIP5	0.0225293	1	1	1	1	ER	0.0225293
COG3	0.0225581	3	3	4	4	ER	1.46283e-05
TMTC2	0.0227602	8	8	8	8	ER	4.57882e-10
PROZ	0.0228858	2	2	2	2	ER	0.0036685
AGR3	0.0230864	2	2	2	2	ER	0.00386905
PCDHGA3	0.0231078	6	6	6	6	ER	4.20778e-07
MLLT10	0.0232068	7	7	8	8	ER	2.23847e-08
FKBP15	0.0233655	5	5	5	5	ER	3.49211e-06
ALPL	0.023496	2	2	2	2	ER	0.023496
ZNF287	0.0236121	3	3	3	3	ER	7.01899e-05
RBM47	0.0236817	2	2	6	6	ER	1.37155e-06
CPPED1	0.0238053	5	5	17	16	ER	8.69151e-15
PSMB4	0.0238696	2	2	2	2	ER	0.00230717
RALGPS2	0.0238815	2	2	2	2	ER	0.002319
GNS	0.0238861	2	2	2	2	ER	0.00138722
EPAS1	0.0239237	3	3	4	4	ER	0.000105887
ZNF165	0.0240317	3	3	3	3	ER	7.91096e-05
RIOK1	0.024073	5	5	12	12	ER	8.15613e-13
C5AR2	0.024556	2	2	2	2	ER	0.0020088
TUBGCP3	0.0246132	3	3	3	3	ER	8.69094e-05
GAL3ST1	0.0247372	2	2	2	2	ER	0.00216864
LDB3	0.0247755	3	3	4	4	ER	5.95965e-05
SLC38A2	0.0248218	5	5	7	7	ER	5.83447e-07
TMEM64	0.0249623	2	2	2	2	ER	0.00243298
CHMP2B	0.0254578	3	3	3	3	ER	0.000110375
CCM2	0.0258519	2	2	2	2	ER	0.0042895
ERCC2	0.025865	2	2	2	2	ER	0.00430259
DEPDC1B	0.0258883	2	2	2	2	ER	0.0033941
ZNF675	0.0260721	2	2	2	2	ER	0.00450967
ZNF7	0.0261032	2	2	2	2	ER	0.00360904
SHROOM1	0.0261136	5	5	5	5	ER	1.36516e-06
CEACAM7	0.0261823	2	2	2	2	ER	0.00368816
ULK2	0.0263736	5	5	10	10	ER	4.13622e-10
TSC1	0.0264292	3	3	3	3	ER	0.000120061
NPFFR2	0.0266858	1	1	1	1	ER	0.0266858
NMS	0.0267597	1	1	1	1	ER	0.0267597
NUDT16L1	0.0267597	2	2	2	1	ER	0.0267597
PKNOX1	0.0267597	1	1	1	1	ER	0.0267597
ZNF114	0.0267597	1	1	1	1	ER	0.0267597
CLEC16A	0.0268658	7	7	7	7	ER	1.14892e-06
SOD2	0.0268923	3	3	4	4	ER	0.000115092
WWTR1	0.026929	2	2	2	2	ER	0.00443485
PITRM1	0.0269619	4	4	4	4	ER	7.0008e-05
MCTP1	0.0273681	3	3	3	3	ER	0.000104493
TMEM45A	0.0275033	2	2	2	2	ER	0.0050092
ZNF550	0.0276549	3	3	10	10	ER	1.35199e-09
RAB19	0.0277463	3	3	3	3	ER	0.000677335
ADAMTS17	0.0280066	2	2	2	2	ER	0.0280066
TRAM2	0.0281716	1	1	2	2	ER	0.0281716
TNKS	0.0285889	7	7	8	8	ER	4.47005e-10
ZSCAN5B	0.0289159	3	3	3	3	ER	0.000721864
ARHGEF18	0.0290049	11	11	12	12	ER	2.15754e-12
DGKE	0.0290193	1	1	1	1	ER	0.0290193
LINC00261	0.0290193	1	1	1	1	ER	0.0290193
RPN2	0.0290193	1	1	1	1	ER	0.0290193
RXFP4	0.0290193	1	1	1	1	ER	0.0290193
ZBTB4	0.0290193	1	1	1	1	ER	0.0290193
MMS19	0.0290569	7	7	8	8	ER	1.52864e-08
DVL3	0.0290937	2	2	2	2	ER	0.0290937
COA3	0.0291133	1	1	1	1	ER	0.0291133
ITCH	0.0291133	1	1	1	1	ER	0.0291133
SEC22A	0.0291133	1	1	1	1	ER	0.0291133
HLCS	0.0291418	3	3	3	3	ER	9.15283e-05
TTC27	0.0291834	6	6	7	7	ER	1.43787e-07
CRISP3	0.0293213	2	2	2	2	ER	0.00252047
PNN	0.0295773	2	2	2	2	ER	0.0295773
COMT	0.0295801	1	1	1	1	ER	0.0295801
CRKL	0.0295801	1	1	1	1	ER	0.0295801
INTS10	0.0299525	2	2	2	2	ER	0.0299525
MMADHC	0.0300231	2	2	3	3	ER	0.00176895
OSGIN1	0.0302075	5	5	11	11	ER	2.0298e-10
NBAS	0.0304875	19	19	36	31	ER.A	-1
PPFIA2	0.0306705	6	6	7	6	ER	3.80921e-08
HRH1	0.0308137	4	4	7	7	ER	9.54538e-08
DHRS12	0.0308623	1	1	1	1	ER	0.0308623
EME2	0.0308623	1	1	1	1	ER	0.0308623
IL19	0.0308623	1	1	1	1	ER	0.0308623
NSRP1	0.0308623	1	1	1	1	ER	0.0308623
PLCB1	0.0308623	1	1	1	1	ER	0.0308623
STK40	0.0308623	1	1	1	1	ER	0.0308623
XAF1	0.0308623	1	1	1	1	ER	0.0308623
GPR19	0.0308882	3	3	3	3	ER	0.000173607
IRF8	0.0309722	3	3	3	3	ER	0.000144278
DHX32	0.031088	8	8	8	8	ER	7.9737e-10
RFXANK	0.0312111	2	2	2	2	ER	0.00218729
ATG9B	0.0313163	2	2	2	2	ER	0.00228965
TNKS1BP1	0.0313295	6	6	17	17	ER	2.70271e-14
BBS5	0.031334	1	1	1	1	ER	0.031334
GNA15	0.031334	1	1	1	1	ER	0.031334
IARS2	0.031334	1	1	1	1	ER	0.031334
LINC02934	0.031334	1	1	1	1	ER	0.031334
RCAN2	0.031334	1	1	1	1	ER	0.031334
SIGLEC6	0.031334	1	1	1	1	ER	0.031334
ABCD3	0.0313609	2	2	2	2	ER	0.00224199
SNAP91	0.0316647	3	3	3	3	ER	0.00020555
ZNF577	0.031699	2	2	3	3	ER	0.000645308
TSPAN15	0.0318559	5	5	6	6	ER	2.79879e-06
MRPL19	0.0320245	3	3	3	3	ER	0.000831537
SIGLEC10	0.0321014	2	2	2	2	ER	0.00534173
PRR11	0.0321419	3	3	3	3	ER	0.000210522
SEZ6L	0.0322255	3	3	3	3	ER	0.000204038
EVI5	0.0322473	7	7	8	8	ER	2.24772e-08
DNAJC13	0.0323553	17	17	22	21	ER.A	-1
GLS2	0.0324725	2	2	4	4	ER	2.07985e-05
PRL	0.0325255	2	2	2	2	ER	0.00576581
PARP15	0.0330511	2	2	2	2	ER	0.00347104
OR1L1	0.0331723	2	2	2	2	ER	0.00230799
PIK3R3	0.0332617	3	3	3	3	ER	0.00274836
SLC2A1	0.0332806	2	2	2	2	ER	0.00416729
SH2B1	0.0332836	2	2	2	2	ER	0.00241742
MRGPRX2	0.0333482	2	2	14	14	ER	4.03124e-14
ARHGEF40	0.0333585	4	4	6	6	ER	1.4511e-05
CERS3	0.0334834	2	2	2	2	ER	0.00214924
SIL1	0.0337955	4	4	8	8	ER	3.82783e-07
WIPI1	0.0339052	3	3	3	3	ER	0.000190448
MFSD11	0.0339096	2	2	2	2	ER	0.00304729
SDHB	0.0341939	3	3	3	3	ER	0.000231051
MYOCD	0.034212	5	5	5	5	ER	9.72284e-06
CCNJL	0.0342312	2	2	2	2	ER	0.00336885
ECM2	0.0345043	6	6	9	9	ER	6.15656e-10
UBXN2A	0.034564	2	2	2	2	ER	0.00322999
TMPRSS5	0.0346917	2	2	2	2	ER	0.00567237
PNISR	0.0349294	4	4	11	11	ER	4.60652e-11
HCLS1	0.0352002	4	4	4	3	ER	0.000321526
ADGB	0.0352391	4	4	9	9	ER	4.29343e-09
ZNF589	0.0352728	4	4	5	5	ER	1.41692e-05
COX18	0.0352963	2	2	3	3	ER	0.00674443
ATG2B	0.0353277	11	11	13	13	ER	3.57626e-14
NAGLU	0.0358932	3	3	3	3	ER	0.000224972
SMPD1	0.0359104	7	7	16	16	ER	1.42599e-15
CWC22	0.0359374	3	3	3	3	ER	0.000924528
ANKRD34C	0.0360346	3	3	3	3	ER	0.000276108
RASSF9	0.0362118	7	7	8	7	ER	4.22634e-08
DPH2	0.0362803	5	5	6	6	ER	3.49162e-06
ZNF24	0.0364964	3	3	5	5	ER	1.41929e-05
CYB561A3	0.0365597	2	2	3	3	ER	0.000107627
WDR55	0.0367659	2	2	2	2	ER	0.00590358
ZMAT3	0.0371462	3	3	3	3	ER	0.000969896
LEO1	0.037569	2	2	2	2	ER	0.00623507
TFCP2L1	0.0377824	2	2	5	5	ER	0.000115713
GPR17	0.0379772	3	3	3	3	ER	0.000149223
NUP107	0.0382445	4	4	4	3	ER	0.000412638
ATL2	0.0383372	3	3	4	4	ER	0.000156302
CDC42BPA	0.0384086	3	3	3	3	ER	0.000292062
LIPC	0.0385088	2	2	2	2	ER	0.00717487
GPC6	0.0387391	3	3	3	3	ER	0.000299549
FLVCR2	0.0388265	3	3	3	3	ER	0.00226271
FCHO1	0.0389673	6	6	16	16	ER	4.76814e-16
CCDC150	0.0390298	6	6	6	6	ER	7.75759e-07
RNF17	0.0391588	2	2	5	5	ER	9.53072e-05
LOXL2	0.0392524	7	7	9	9	ER	1.12445e-09
RINT1	0.0393111	3	3	3	3	ER	0.000205946
GMPS	0.0393469	3	3	3	3	ER	0.00035204
MED31	0.0394244	1	1	2	2	ER	0.000764765
SLC15A5	0.0395645	3	3	5	5	ER	1.33626e-05
OR51D1	0.0396555	4	4	6	6	ER	1.49111e-06
ARVCF	0.0397368	5	5	6	6	ER	4.77183e-07
ELN	0.0400595	3	3	4	4	ER	0.00033489
PCOLCE	0.0400989	4	4	4	4	ER	6.46189e-06
KMT2B	0.040219	4	4	4	4	ER	2.90007e-05
PCDHGA1	0.0403218	3	3	3	3	ER	0.000240353
ZNF681	0.040776	3	3	5	5	ER	7.71204e-06
DYM	0.0408948	5	5	5	5	ER	2.49909e-06
STXBP5L	0.040995	9	9	9	9	ER	2.41025e-10
CD38	0.0414699	3	3	4	4	ER	3.85419e-05
MMACHC	0.0418312	1	1	3	3	ER	0.00152224
SETD5	0.0418564	8	8	10	10	ER	3.931e-08
HSPA13	0.0418983	6	6	8	8	ER	3.29768e-08
HDC	0.0423918	3	3	3	3	ER	0.00120671
THAP9	0.0426077	5	5	5	5	ER	1.26252e-05
GABRR1	0.042843	5	5	6	6	ER	3.27644e-05
SLC12A9	0.0429954	7	7	15	15	ER	2.49193e-12
NSUN3	0.0431598	3	3	3	3	ER	0.000416528
MAP4K4	0.043235	6	6	6	6	ER	4.78733e-07
SLC44A2	0.0432817	4	4	12	11	ER	7.88146e-11
SIRPG	0.0436059	7	7	11	11	ER	3.00671e-11
ZMAT5	0.0441468	3	3	3	3	ER	0.000408513
DHX38	0.0441772	5	5	5	5	ER	1.00359e-05
AUNIP	0.0442966	5	5	15	11	ER	4.62141e-13
CASP14	0.0449509	7	7	7	7	ER	7.05852e-08
ZNF106	0.0450041	9	9	13	13	ER	1.22966e-12
ABCB4	0.0451294	5	5	5	5	ER	6.82804e-05
NETO2	0.045141	3	3	5	5	ER	1.1025e-06
BTN3A1	0.0451661	2	2	3	3	ER	0.000359624
SLC15A1	0.0454159	6	6	6	6	ER	4.26601e-07
NR2C1	0.0454668	5	5	7	7	ER	4.13908e-08
POLL	0.0455834	5	5	6	6	ER	6.05409e-07
HECTD4	0.0458485	25	25	41	41	QA	-1
ITK	0.0459906	4	4	7	7	ER	1.11307e-08
MS4A18	0.0461936	3	3	12	12	ER	3.36078e-13
ABI3BP	0.046221	8	8	17	17	ER	1.11633e-18
RSPH1	0.0464487	4	4	4	4	ER	0.000199032
PIK3C3	0.0467582	3	3	3	3	ER	0.000342147
TCTN2	0.0468157	3	3	4	4	ER	1.05268e-05
HSD3B2	0.0468629	4	4	6	6	ER	1.24884e-05
SEMA6A	0.0468694	3	3	3	3	ER	0.00148055
AP5Z1	0.0476177	2	2	4	4	ER	7.37036e-06
TEX12	0.0476391	2	2	15	14	ER	1.52113e-15
PROKR2	0.0477854	6	6	10	10	ER	7.62997e-12
ZMIZ2	0.0483722	3	3	6	6	ER	7.95581e-06
SERPINA4	0.0483867	5	5	6	6	ER	9.93595e-07
TTC39A	0.0484837	5	5	6	6	ER	9.32105e-07
LGMN	0.0485346	3	3	4	4	ER	0.000870704
NUCB2	0.0485703	3	3	3	3	ER	0.000348701
ELMO1	0.0486238	6	6	6	6	ER	5.899e-06
CUL2	0.0488017	3	3	3	3	ER	0.000469376
ZSCAN5A	0.0488446	3	3	4	4	ER	0.000779323
DCST1	0.0490542	3	3	5	5	ER	0.000128332
ADCY9	0.0490744	7	7	7	7	ER	1.6075e-07
SLC35B2	0.0496014	7	7	10	10	ER	3.79735e-10
PHTF2	0.0497707	4	4	4	4	ER	1.4612e-05
GGPS1	0.0498273	2	2	3	3	ER	0.000117237
NIN	0.0499277	10	10	22	22	ER.A	-1
UBE4B	0.0499669	7	7	7	7	ER	3.25723e-07
SNX14	0.0503195	3	3	4	4	ER	7.62095e-05
NPTX2	0.050358	3	3	3	3	ER	0.000486517
COL8A1	0.0503675	6	6	6	6	ER	2.24864e-06
RANBP2	0.0503902	4	4	4	4	ER	1.28851e-05
KIRREL3	0.0504646	12	12	12	12	ER	1.50546e-12
SLC27A2	0.0505144	3	3	3	3	ER	0.00157891
TMEM45B	0.0505624	3	3	3	3	ER	0.000490555
FANCG	0.0505735	4	4	5	5	ER	1.71932e-06
SZT2	0.0506056	23	23	40	39	ER.A	-1
MFGE8	0.05083	2	2	3	3	ER	0.000465987
ALDH6A1	0.0511924	5	5	9	8	ER	1.25276e-07
NID2	0.0513338	14	14	27	27	ER.A	-1
DPEP3	0.0513359	2	2	6	6	ER	2.67642e-07
SLC9A4	0.0514103	6	6	6	6	ER	7.74723e-07
HGSNAT	0.0514864	4	4	4	4	ER	1.54389e-05
SLC50A1	0.0519544	5	5	9	9	ER	1.02486e-08
OXTR	0.0520119	5	5	5	5	ER	1.24596e-05
LRRCC1	0.0520249	8	8	14	14	ER	6.07718e-15
SCUBE3	0.0520599	10	10	11	11	ER	2.13199e-12
ZDHHC18	0.0521259	2	2	4	4	ER	2.34841e-05
RARS2	0.0524425	7	7	7	7	ER	4.14513e-08
HIBADH	0.0526793	2	2	4	4	ER	0.000427852
AP4E1	0.0528188	5	5	6	6	ER	1.82205e-06
ZFC3H1	0.0529309	6	6	7	7	ER	2.61199e-07
MYH7B	0.0530307	15	15	34	34	ER.A	-1
TMEM87B	0.0531885	3	3	3	3	ER	0.000476115
ELMOD1	0.0532011	3	3	5	5	ER	1.80207e-06
CROT	0.0532488	8	8	8	8	ER	2.11526e-08
PMS1	0.0532933	6	6	8	8	ER	7.16676e-10
CDYL	0.0536062	1	1	1	1	ER	0.0536062
DEFB119	0.0536062	1	1	1	1	ER	0.0536062
LSMEM2	0.0536062	1	1	1	1	ER	0.0536062
LYG2	0.0536062	1	1	1	1	ER	0.0536062
NCR3LG1	0.0536062	1	1	1	1	ER	0.0536062
PIP5K1A	0.0536062	1	1	1	1	ER	0.0536062
TAPBPL	0.0536062	1	1	1	1	ER	0.0536062
TRIM11	0.0536062	1	1	1	1	ER	0.0536062
ERVFRD-1	0.0536408	7	7	8	8	ER	5.56305e-09
TLR9	0.0545649	3	3	3	3	ER	0.000526229
MASP2	0.0545801	6	6	7	7	ER	3.34394e-07
CEP112	0.0546088	2	2	4	4	ER	0.000232262
MTG2	0.0548214	4	4	11	10	ER	2.41252e-10
ZC3H12A	0.0549589	4	4	4	4	ER	1.90585e-05
ZMYM6	0.054996	15	15	34	33	ER.A	-1
PDZD3	0.0550292	3	3	3	3	ER	0.000517016
NFRKB	0.0551361	6	6	8	8	ER	3.29934e-08
SDSL	0.0551489	3	3	3	3	ER	0.00197965
PCYT2	0.0553405	2	2	3	3	ER	0.00120294
CHRNG	0.0554368	5	5	6	6	ER	2.96546e-07
COMMD10	0.0555888	3	3	3	3	ER	0.000539676
PARD3B	0.0556197	13	13	19	19	ER	2.14353e-21
CAPN12	0.0557838	5	5	8	7	ER	5.14343e-07
BGLAP	0.0558214	1	1	1	1	ER	0.0558214
C1QA	0.0558214	1	1	1	1	ER	0.0558214
CST11	0.0558214	1	1	1	1	ER	0.0558214
GPATCH2	0.0558214	1	1	1	1	ER	0.0558214
HOMER3	0.0558214	1	1	1	1	ER	0.0558214
PLEKHF1	0.0558214	1	1	1	1	ER	0.0558214
ZNF480	0.0558214	1	1	1	1	ER	0.0558214
GFM1	0.0559008	4	4	4	4	ER	1.73252e-05
EPB41L4A	0.056333	13	13	18	17	ER	2.60314e-16
ZNFX1	0.0565757	9	9	12	12	ER	5.73392e-11
MAEL	0.0567538	2	2	7	7	ER	3.82555e-06
TULP4	0.0568157	7	7	7	7	ER	7.26902e-08
SOAT2	0.0569461	7	7	9	9	ER	2.30624e-09
NXNL1	0.056979	2	2	11	11	ER	7.09543e-11
DNAJA4	0.0571777	4	4	4	4	ER	1.95068e-05
ASB10	0.0573133	1	1	3	3	ER	0.00387868
KCNQ1	0.0579079	3	3	3	3	ER	0.00209509
VGLL3	0.0579125	4	4	4	4	ER	2.3109e-05
LMOD1	0.0579974	3	3	3	3	ER	0.00210462
NLE1	0.0580628	5	5	5	5	ER	8.65437e-06
PCDHAC2	0.0581763	10	10	12	12	ER	1.21071e-12
ACYP2	0.0582999	3	3	3	3	ER	0.000636492
P4HB	0.0584805	5	5	6	6	ER	1.12662e-05
RYR1	0.0584845	27	27	42	39	QA	-1
MBD4	0.0590422	3	3	3	3	ER	0.000630086
CCS	0.0592452	4	4	4	4	ER	2.76222e-05
CDC16	0.0599247	2	2	2	2	ER	0.00631765
DEFB125	0.059997	5	5	8	8	ER	4.00137e-07
CCR5	0.0601332	1	1	3	3	ER	0.00431899
RAPGEFL1	0.0601388	3	3	3	3	ER	0.00067829
CSAD	0.0610483	4	4	4	4	ER	3.02478e-05
GLIPR1L2	0.06127	2	2	5	5	ER	8.88846e-06
ANP32D	0.0613659	1	1	2	2	ER	0.00185424
INPP1	0.0614383	1	1	3	3	ER	0.00449005
SLC35A5	0.0617544	4	4	7	7	ER	3.5187e-08
NGLY1	0.0617637	4	4	4	4	ER	0.000625801
SULT2A1	0.0617901	3	3	5	5	ER	6.1311e-07
ZNF445	0.0617983	9	9	9	9	ER	5.21323e-09
NUGGC	0.0619902	8	8	8	8	ER	3.56056e-09
EEFSEC	0.0621025	2	2	2	2	ER	0.00628104
BMPR1B	0.0621878	5	5	6	6	ER	3.15071e-07
KCNA10	0.0621909	10	10	12	12	ER	1.32848e-12
ASTN1	0.0623326	14	14	15	15	ER	2.43287e-15
ASXL2	0.0628665	4	4	4	4	ER	2.31959e-05
GPR132	0.0629563	3	3	8	8	ER	3.07847e-09
ZNF284	0.0631141	5	5	8	8	ER	2.268e-09
HIPK1	0.0634342	6	6	7	7	ER	1.58376e-07
AMPD3	0.0635396	5	5	7	7	ER	9.41048e-08
PRICKLE1	0.0637971	5	5	8	8	ER	1.46482e-08
DDX39A	0.0638209	3	3	3	3	ER	0.000770492
MYO15B	0.0638458	7	7	9	9	ER	1.29635e-08
LAP3	0.0638469	7	7	9	9	ER	1.21182e-10
HMGCS2	0.0639616	2	2	2	2	ER	0.00812153
GK5	0.0639738	3	3	3	3	ER	0.000710999
TRHDE	0.0641774	3	3	3	3	ER	0.000768512
RNPS1	0.0642001	2	2	2	2	ER	0.00835325
HPX	0.0646858	4	4	4	4	ER	2.43155e-05
EFHC1	0.0647487	8	8	11	11	ER	1.45569e-12
FRMPD1	0.0647729	7	7	7	7	ER	2.80372e-07
WDR53	0.0648073	2	2	2	2	ER	0.0112011
OR10K1	0.0648935	5	5	5	5	ER	8.93214e-07
ACSBG1	0.0649659	4	4	4	4	ER	9.03414e-05
SFXN4	0.064992	5	5	5	5	ER	1.57779e-05
DSG2	0.0652369	5	5	7	7	ER	1.55709e-07
TJP3	0.0652658	6	6	10	10	ER	5.56476e-11
OR1K1	0.0652839	5	5	8	8	ER	3.9485e-09
ASIC2	0.065391	2	2	5	5	ER	1.65025e-05
SLC47A1	0.0655339	6	6	7	7	ER	2.23346e-06
F10	0.0658308	1	1	2	2	ER	0.00213418
MFAP4	0.0660152	3	3	3	3	ER	0.000811243
BCO2	0.0662289	13	13	15	15	ER	6.93225e-19
DMRT1	0.0665986	5	5	5	5	ER	3.76417e-05
SESN3	0.066922	3	3	4	4	ER	3.36019e-05
NUDT13	0.067079	5	5	8	8	ER	7.5722e-09
AGGF1	0.0671019	3	3	5	5	ER	1.32212e-05
SLC4A4	0.0671106	8	8	22	22	ER.A	-1
TMEM117	0.0671149	4	4	5	5	ER	5.28056e-06
ROCK2	0.0673507	3	3	4	4	ER	2.69402e-05
HELZ2	0.067521	2	2	3	3	ER	0.000868522
RSRC1	0.0675319	3	3	7	7	ER	1.31598e-06
NME7	0.0676067	1	1	2	2	ER	0.00225101
GTF3C2	0.0678213	3	3	6	6	ER	1.29132e-05
PDE3B	0.0678232	5	5	13	13	ER	7.15544e-13
SKA3	0.0681019	3	3	4	4	ER	3.73886e-05
SYPL2	0.0682378	3	3	3	3	ER	0.000889545
KLHL32	0.0685468	2	2	3	3	ER	0.00385777
FDFT1	0.0688159	2	2	2	2	ER	0.0129945
GPBP1	0.068869	5	5	9	9	ER	2.8738e-10
IFIT2	0.0691191	2	2	3	3	ER	0.000314679
OR2A12	0.0692204	1	1	2	2	ER	0.00235988
SLC22A9	0.0694005	5	5	5	5	ER	9.43378e-07
MMRN1	0.0699561	12	12	20	19	ER	5.99398e-21
UROC1	0.0701794	3	3	3	3	ER	0.000937321
ZBTB34	0.0702733	4	4	4	4	ER	3.581e-05
ERVV-2	0.0703564	6	6	6	6	ER	6.92582e-07
PLA2G4F	0.0704281	7	7	12	12	ER	2.67804e-11
PPP1R12B	0.0707046	3	3	3	3	ER	0.0029036
SETX	0.0711864	22	22	28	28	ER.A	-1
FN1	0.0714497	23	23	38	34	ER.A	-1
ADAMTS19	0.0716816	6	6	8	8	ER	1.76574e-09
FANCL	0.0716977	5	5	14	14	ER	2.70781e-14
CCSER2	0.0717	3	3	12	12	ER	1.00001e-11
MCM3	0.0717567	10	10	17	17	ER	1.10341e-17
DYRK1A	0.0717711	4	4	4	4	ER	9.64643e-05
F11R	0.0719074	2	2	5	5	ER	3.46933e-05
SLC1A5	0.071967	2	2	3	3	ER	0.000986645
CAMP	0.0724681	1	1	3	3	ER	0.005875
TSC2	0.0725147	5	5	6	6	ER	7.62772e-07
PDE4D	0.0727592	3	3	3	3	ER	0.00296439
VPS13D	0.0730026	18	18	27	26	ER.A	-1
ANXA6	0.0730309	7	7	8	8	ER	1.62223e-07
SEMA7A	0.0731554	4	4	4	4	ER	3.45955e-05
ADAM15	0.0731895	4	4	8	8	ER	7.24874e-09
JPH1	0.0733331	4	4	4	4	ER	3.38282e-05
CDC27	0.0734076	1	1	4	4	ER	0.000267796
ABHD15	0.0734635	4	4	4	4	ER	4.10344e-05
ADCY1	0.0735289	4	4	4	4	ER	4.8796e-05
SLC46A2	0.0745606	3	3	15	14	ER	2.48039e-13
EEA1	0.0745921	8	8	10	10	ER	3.27133e-11
TGFBR2	0.0752403	4	4	4	4	ER	4.67695e-05
TM7SF3	0.0753452	4	4	6	6	ER	9.19432e-07
BFSP1	0.075639	1	1	2	2	ER	0.0028184
EPO	0.0757134	1	1	3	3	ER	0.00629323
TRIM56	0.0757134	1	1	3	3	ER	0.00629323
EIF4E1B	0.0758966	2	2	4	4	ER	0.000702278
MAP3K11	0.0762111	4	4	5	5	ER	1.31722e-06
USP21	0.0763881	5	5	7	7	ER	1.39219e-06
DGKB	0.0764046	3	3	4	4	ER	0.00110223
GATAD2A	0.0765166	5	5	5	5	ER	1.3042e-06
HAS3	0.0767631	2	2	7	7	ER	5.16748e-08
LNPEP	0.0771471	4	4	4	4	ER	4.63884e-05
RIMBP2	0.0772251	9	9	10	10	ER	3.43235e-09
ITGA11	0.0774091	14	14	14	14	ER	8.02492e-15
DDO	0.0774518	2	2	3	3	ER	0.00412284
BEST2	0.0775559	4	4	4	4	ER	0.000122629
MOGAT1	0.077567	2	2	3	3	ER	0.000401873
SCYL2	0.0775948	2	2	2	2	ER	0.00137571
ACER2	0.0781809	1	1	1	1	ER	0.0781809
IL4	0.0781809	1	1	1	1	ER	0.0781809
PLAC8L1	0.0781809	1	1	1	1	ER	0.0781809
PRC1	0.0781809	1	1	1	1	ER	0.0781809
PRPF6	0.0781809	1	1	1	1	ER	0.0781809
CCNB1IP1	0.0782061	1	1	1	1	ER	0.0782061
CYP26A1	0.0782061	1	1	1	1	ER	0.0782061
SLC19A1	0.0782061	1	1	1	1	ER	0.0782061
TAAR5	0.0782061	1	1	1	1	ER	0.0782061
ZNF10	0.0782061	1	1	1	1	ER	0.0782061
FOXO1	0.078435	3	3	3	3	ER	0.00343746
ASTL	0.0785397	3	3	5	5	ER	2.37883e-05
GABRG1	0.0786075	4	4	4	4	ER	0.000121759
SGPL1	0.0786632	4	4	4	4	ER	4.98355e-05
SERINC3	0.0787583	5	5	6	6	ER	5.62183e-08
GP2	0.0787997	4	4	4	4	ER	0.000242125
CNKSR1	0.0788641	4	4	8	8	ER	2.14479e-09
SEMA3C	0.0789318	4	4	5	5	ER	3.86454e-05
CASD1	0.0791129	1	1	1	1	ER	0.0791129
OSBPL5	0.0791129	1	1	1	1	ER	0.0791129
PIGV	0.0793464	8	8	9	9	ER	7.59381e-11
LMOD3	0.0793909	4	4	4	4	ER	0.000115604
CHRNA6	0.0797549	4	4	4	4	ER	4.36239e-05
ATP8B2	0.0797852	1	1	1	1	ER	0.0797852
GNB1L	0.0797852	1	1	1	1	ER	0.0797852
INHBC	0.0797852	1	1	1	1	ER	0.0797852
SLC38A4	0.0799291	3	3	5	5	ER	4.16432e-05
ADAMTSL4	0.0799629	5	5	5	5	ER	1.79732e-06
DCAF8	0.080055	4	4	4	4	ER	0.000815491
NBN	0.0800694	6	6	13	13	ER	4.63831e-14
SND1	0.0806094	5	5	9	9	ER	2.29586e-08
MPP3	0.0806132	6	6	6	6	ER	1.15928e-07
KCNT2	0.0808905	5	5	6	6	ER	5.72254e-06
AIM2	0.0811437	1	1	1	1	ER	0.0811437
CAVIN4	0.0811437	1	1	1	1	ER	0.0811437
TMEM231	0.0811437	1	1	1	1	ER	0.0811437
IMPDH2	0.0811723	4	4	4	4	ER	0.000133056
EMILIN3	0.081322	4	4	4	4	ER	0.000124211
IL22RA2	0.0813243	4	4	5	5	ER	1.87165e-06
IL36RN	0.0815756	2	2	7	7	ER	1.35285e-06
CER1	0.0816075	2	2	2	2	ER	0.00160152
DENND4C	0.0816261	11	11	20	20	ER	2.98595e-22
GFAP	0.0816601	1	1	2	2	ER	0.00236506
AAR2	0.0817417	2	2	2	2	ER	0.00155521
KCNQ4	0.0818663	4	4	4	4	ER	5.42974e-05
NEXN	0.0820062	6	6	6	6	ER	4.16938e-06
RAB37	0.0820637	3	3	5	5	ER	4.87021e-05
CES4A	0.082272	5	5	6	6	ER	5.60439e-07
FAM193B	0.0822938	1	1	1	1	ER	0.0822938
GDPD1	0.0822938	1	1	1	1	ER	0.0822938
HAPLN2	0.0822938	1	1	1	1	ER	0.0822938
MED12L	0.0822938	1	1	1	1	ER	0.0822938
MTBP	0.0827542	5	5	6	6	ER	5.93152e-08
DSCC1	0.0829084	2	2	4	4	ER	8.31663e-05
CLP1	0.0829408	1	1	1	1	ER	0.0829408
CWC27	0.0829408	1	1	1	1	ER	0.0829408
HOPX	0.0829408	1	1	1	1	ER	0.0829408
MRPL4	0.0829408	1	1	1	1	ER	0.0829408
SPINK4	0.0829408	1	1	1	1	ER	0.0829408
PEAK1	0.0829962	17	17	17	15	ER	2.75902e-15
RELA	0.0830991	1	1	10	10	ER	2.11267e-10
CDCA7	0.083214	1	1	1	1	ER	0.083214
CEP76	0.083214	1	1	1	1	ER	0.083214
CFAP20DC	0.083214	1	1	1	1	ER	0.083214
MRPS18C	0.083214	2	2	2	1	ER	0.083214
SURF4	0.083214	1	1	1	1	ER	0.083214
TARDBP	0.083214	1	1	1	1	ER	0.083214
SLC22A25	0.0835683	7	7	10	10	ER	6.91723e-11
TAS2R60	0.0835993	3	3	3	3	ER	9.91381e-05
EPCAM	0.0836812	7	7	10	10	ER	2.9999e-10
TRMT13	0.0837084	3	3	6	6	ER	1.03419e-05
PWP1	0.0837414	5	5	5	5	ER	4.85938e-06
KCNMA1	0.084375	2	2	2	2	ER	0.00163115
DUSP15	0.0844927	1	1	1	1	ER	0.0844927
GGT6	0.0844927	1	1	1	1	ER	0.0844927
ODF3	0.0844927	1	1	1	1	ER	0.0844927
THYN1	0.0844927	1	1	1	1	ER	0.0844927
MET	0.0846905	4	4	4	4	ER	0.000276059
RASGRF2	0.0848635	7	7	9	9	ER	2.47108e-09
HYAL1	0.0849109	4	4	4	4	ER	0.00030835
APEH	0.085032	1	1	1	1	ER	0.085032
FOXN3	0.085032	1	1	1	1	ER	0.085032
H4C4	0.085032	1	1	1	1	ER	0.085032
KCNE4	0.085032	1	1	1	1	ER	0.085032
SHLD1	0.085032	1	1	1	1	ER	0.085032
STRA8	0.085032	1	1	1	1	ER	0.085032
ABCD2	0.0851566	5	5	8	8	ER	8.61196e-09
TLR1	0.0855314	6	6	7	7	ER	1.54432e-07
IFITM10	0.0857242	1	1	1	1	ER	0.0857242
LINC01892	0.0857242	1	1	1	1	ER	0.0857242
MARK2	0.0857242	1	1	1	1	ER	0.0857242
TATDN3	0.0857242	1	1	1	1	ER	0.0857242
TMPRSS11F	0.0857242	1	1	1	1	ER	0.0857242
NR1D1	0.0857713	4	4	6	6	ER	5.17423e-06
RASAL1	0.0858073	4	4	5	5	ER	9.79968e-06
GRM2	0.0861043	6	6	6	6	ER	5.9716e-08
HGD	0.0861071	5	5	6	6	ER	6.19313e-08
PLCG2	0.0861617	12	12	17	17	ER	1.16808e-17
DPP6	0.0865017	5	5	7	7	ER	1.02284e-07
SEC14L5	0.0865367	6	6	7	7	ER	1.54817e-07
AASS	0.0865653	1	1	1	1	ER	0.0865653
KLHL17	0.0865653	1	1	1	1	ER	0.0865653
SRRT	0.0865653	1	1	1	1	ER	0.0865653
STAU2	0.0865653	1	1	1	1	ER	0.0865653
BMP1	0.0865785	3	3	4	4	ER	0.000122131
RUFY3	0.0866871	3	3	3	3	ER	0.000293131
CHRNA10	0.0867222	1	1	1	1	ER	0.0867222
CLEC19A	0.0867222	1	1	1	1	ER	0.0867222
DRC7	0.0867222	1	1	1	1	ER	0.0867222
IFTAP	0.0867222	1	1	1	1	ER	0.0867222
RNASE9	0.0867222	1	1	1	1	ER	0.0867222
RNF146	0.0867222	1	1	1	1	ER	0.0867222
TAAR9	0.0867222	1	1	1	1	ER	0.0867222
U2AF2	0.0867222	1	1	1	1	ER	0.0867222
RPGRIP1L	0.086731	18	18	22	22	ER.A	-1
NANS	0.0869159	2	2	4	4	ER	0.000879496
JMJD7	0.08716	4	4	4	4	ER	0.00088308
ZBTB5	0.0871686	1	1	1	1	ER	0.0871686
DPP7	0.0878027	1	1	1	1	ER	0.0878027
MLANA	0.0878027	1	1	1	1	ER	0.0878027
DZIP1L	0.0878636	3	3	3	3	ER	0.000243187
ACADSB	0.0878725	1	1	1	1	ER	0.0878725
CARD19	0.0878725	1	1	1	1	ER	0.0878725
CBX8	0.0878725	1	1	1	1	ER	0.0878725
GAREM1	0.0878725	1	1	1	1	ER	0.0878725
LCN6	0.0878725	1	1	1	1	ER	0.0878725
RANBP9	0.0878725	1	1	1	1	ER	0.0878725
SPRING1	0.0878725	1	1	1	1	ER	0.0878725
KDM8	0.0880887	4	4	4	4	ER	1.04722e-05
PLEKHH2	0.0882635	10	10	12	12	ER	2.68492e-13
TMEM132B	0.088266	5	5	5	5	ER	1.73121e-05
PLAUR	0.0883963	3	3	3	3	ER	0.000351373
SNTG2	0.0886544	3	3	3	3	ER	0.000326506
PAAF1	0.0886707	4	4	4	4	ER	0.000138506
ARHGEF11	0.0887289	7	7	9	8	ER	1.19116e-09
ZNF189	0.0887738	4	4	9	9	ER	1.60925e-09
NFASC	0.0891779	8	8	8	8	ER	7.17405e-09
C16orf78	0.0892752	4	4	7	7	ER	9.56193e-08
SLIT3	0.0893179	12	12	14	14	ER	3.92924e-14
ACY3	0.0894499	1	1	1	1	ER	0.0894499
ICE2	0.0894499	1	1	1	1	ER	0.0894499
RNF135	0.0894499	1	1	1	1	ER	0.0894499
ZNF487	0.0894499	1	1	1	1	ER	0.0894499
ELMOD3	0.0897103	5	5	5	5	ER	2.40732e-06
CACYBP	0.0899634	1	1	1	1	ER	0.0899634
DHX8	0.0902018	4	4	9	9	ER	2.53509e-10
ORC3	0.0908037	7	7	8	8	ER	6.56482e-09
HLTF	0.090806	11	11	27	27	ER.A	-1
PRDM2	0.0909323	9	9	21	21	ER.A	-1
MME	0.0910048	6	6	8	8	ER	1.30339e-08
ANGPT4	0.0910099	4	4	4	3	ER	0.000150054
HHAT	0.0910319	2	2	2	2	ER	0.0128255
INSL4	0.0910955	2	2	3	3	ER	0.000489927
TM6SF2	0.0912767	7	7	7	7	ER	7.48342e-08
SLC4A1AP	0.091344	6	6	7	7	ER	3.84564e-07
ERBB3	0.0913994	15	15	20	20	ER	5.67701e-20
EHHADH	0.0915855	4	4	4	4	ER	6.69363e-05
GRM8	0.0918264	5	5	5	5	ER	4.15911e-05
TMC3	0.0920839	17	17	17	15	ER	4.36728e-17
TDRD5	0.0921297	7	7	7	7	ER	1.07515e-06
DDHD2	0.0922399	4	4	4	4	ER	8.49843e-06
DTHD1	0.0922651	4	4	5	5	ER	6.50763e-06
FCHO2	0.0923095	5	5	8	8	ER	3.18155e-09
KCTD16	0.0924283	4	4	6	6	ER	8.63473e-08
IGFLR1	0.0924406	1	1	5	5	ER	2.49751e-05
CDH12	0.0925011	3	3	9	9	ER	5.22435e-10
STARD13	0.0929916	12	12	17	16	ER	1.87855e-15
FOXJ2	0.0929977	6	6	6	6	ER	6.26964e-08
DCP1A	0.0930705	5	5	8	8	ER	3.64927e-09
MX2	0.093083	4	4	4	4	ER	1.57637e-05
UBAC1	0.093127	3	3	3	3	ER	0.00133831
ZNF235	0.0940284	3	3	3	2	ER	0.00158254
ABCG1	0.0943979	1	1	1	1	ER	0.0943979
ALG6	0.0943979	1	1	1	1	ER	0.0943979
BRAT1	0.0943979	1	1	1	1	ER	0.0943979
CDH4	0.0943979	1	1	1	1	ER	0.0943979
DCDC2C	0.0943979	1	1	1	1	ER	0.0943979
NTRK1	0.0943979	1	1	1	1	ER	0.0943979
RPL3L	0.0943979	1	1	1	1	ER	0.0943979
SYNDIG1	0.0943979	1	1	1	1	ER	0.0943979
UNC13A	0.0943979	1	1	1	1	ER	0.0943979
UBASH3B	0.0950919	5	5	6	6	ER	8.76686e-07
INPP4A	0.0950988	4	4	8	8	ER	6.56439e-08
TAF5L	0.09538	5	5	7	7	ER	1.03161e-08
ANGEL2	0.0957018	2	2	2	2	ER	0.017521
ICMT	0.09578	1	1	1	1	ER	0.09578
MGAT4A	0.09578	1	1	1	1	ER	0.09578
SNAPC2	0.09578	1	1	1	1	ER	0.09578
SPINK13	0.09578	1	1	1	1	ER	0.09578
VAC14	0.09578	1	1	1	1	ER	0.09578
TCOF1	0.0959546	5	5	12	12	ER	2.66923e-10
CHPT1	0.0961355	5	5	7	7	ER	5.65168e-07
BAK1	0.0962674	1	1	1	1	ER	0.0962674
HFM1	0.0962674	1	1	1	1	ER	0.0962674
PPA1	0.0962674	1	1	1	1	ER	0.0962674
ZKSCAN8	0.0964228	3	3	4	4	ER	7.36779e-05
NDUFAF6	0.0967572	2	2	2	2	ER	0.0176445
SLC22A16	0.096761	5	5	5	5	ER	3.6619e-06
IFT122	0.0969174	4	4	4	4	ER	0.00104527
HOXD10	0.0970769	2	2	3	3	ER	0.000557009
ACAP2	0.0971978	5	5	5	5	ER	3.43815e-06
PRRC2C	0.0973804	23	23	29	29	ER.A	-1
SYNM	0.0974046	6	6	6	6	ER	1.9729e-06
RNPC3	0.0974288	4	4	4	4	ER	1.57516e-05
NEBL	0.0974627	14	14	20	20	ER	8.0375e-21
OR9Q2	0.0976008	3	3	12	12	ER	2.41671e-11
MAD1L1	0.0979043	6	6	11	11	ER	2.74592e-10
PELP1	0.0981275	2	2	2	2	ER	0.0169838
DAND5	0.0981475	2	2	2	2	ER	0.0170039
SPACA3	0.0982441	2	2	5	5	ER	0.000108646
INVS	0.0988144	4	4	4	4	ER	7.56974e-05
STYXL1	0.0992274	4	4	8	8	ER	1.33007e-09
IQGAP1	0.0995998	13	13	19	17	ER	5.51323e-17
CRYBA2	0.0996315	1	1	3	3	ER	0.000140559
FAM111B	0.0996779	2	2	2	2	ER	0.0167371
OR5A2	0.0999204	4	4	4	4	ER	9.32923e-05
PINX1	0.100011	4	4	10	10	ER	9.23906e-10
SLC6A2	0.100039	2	2	2	2	ER	0.0146791
HNF4G	0.100121	3	3	4	4	ER	4.15787e-05
OR5J2	0.100252	2	2	2	2	ER	0.0148919
ARHGAP31	0.100493	5	5	7	7	ER	2.19145e-06
WDR11	0.10059	7	7	10	10	ER	2.34857e-10
IPO5	0.10073	7	7	12	12	ER	7.55336e-12
CHD2	0.100856	6	6	8	8	ER	1.15087e-08
PFAS	0.100891	14	14	23	22	ER.A	-1
SSX2IP	0.101213	4	4	4	4	ER	8.97005e-05
ZNF891	0.101277	2	2	3	3	ER	5.47891e-05
KBTBD8	0.101578	5	5	9	9	ER	3.65463e-09
OR5AR1	0.101671	4	4	5	5	ER	3.95885e-06
CD1D	0.102441	5	5	6	6	ER	4.14144e-07
KIF16B	0.102459	13	13	26	26	ER.A	-1
LYST	0.102587	25	25	30	29	ER.A	-1
DENND2A	0.103432	7	7	7	7	ER	3.3027e-07
KCNH5	0.103452	7	7	10	9	ER	1.76842e-09
ISOC2	0.103482	1	1	3	3	ER	0.000157584
SCUBE2	0.103628	7	7	7	7	ER	5.43837e-08
EHBP1L1	0.104022	10	10	20	20	ER	2.64266e-21
HAUS5	0.104163	5	5	9	9	ER	5.31488e-09
LRRC19	0.104537	2	2	2	2	ER	0.0178144
CPQ	0.10482	3	3	7	7	ER	2.60085e-08
GABRA1	0.105012	4	4	4	4	ER	2.60401e-05
RHOT1	0.105054	2	2	4	4	ER	0.00034872
F2RL1	0.105421	3	3	7	7	ER	1.1407e-07
FAXC	0.105709	1	1	1	1	ER	0.105709
GRIN1	0.105709	1	1	1	1	ER	0.105709
MLNR	0.105709	1	1	1	1	ER	0.105709
ORC5	0.105709	1	1	1	1	ER	0.105709
SLC25A33	0.105709	1	1	1	1	ER	0.105709
ATMIN	0.105775	1	1	2	2	ER	0.00439338
TCP1	0.105982	2	2	2	2	ER	0.0181792
CNBD1	0.106046	6	6	6	6	ER	1.33505e-07
FAM78B	0.106502	3	3	5	5	ER	2.34683e-06
KRTAP13-3	0.106542	2	2	2	2	ER	0.0186699
SGSH	0.106617	2	2	2	2	ER	0.0171662
NEO1	0.106635	4	4	5	5	ER	2.42832e-06
HECTD2	0.106753	2	2	2	2	ER	0.0189499
CKAP4	0.106757	4	4	4	3	ER	0.000395417
MKX	0.107057	5	5	7	7	ER	1.90131e-07
GRM4	0.107207	7	7	7	7	ER	4.79974e-09
TTI1	0.107374	4	4	9	9	ER	1.69147e-09
GFI1B	0.10747	1	1	2	2	ER	0.00435706
RAD51	0.1076	4	4	4	4	ER	9.68654e-05
FAM91A1	0.107737	4	4	6	6	ER	1.14062e-07
C22orf23	0.107815	3	3	4	4	ER	0.000314839
TRPM3	0.108011	9	9	10	10	ER	3.03497e-10
PLEKHA8	0.108023	2	2	4	4	ER	9.84963e-05
RPE	0.108804	2	2	4	4	ER	0.000108604
LRRC31	0.108811	4	4	5	5	ER	3.917e-06
BAIAP3	0.108901	1	1	1	1	ER	0.108901
CA12	0.108901	1	1	1	1	ER	0.108901
FAM216A	0.108901	1	1	1	1	ER	0.108901
NT5DC4	0.108901	1	1	1	1	ER	0.108901
SHLD3	0.108901	1	1	1	1	ER	0.108901
SLC7A7	0.108901	1	1	1	1	ER	0.108901
WDR41	0.109159	5	5	9	8	ER	9.17425e-09
AGPAT5	0.109248	3	3	6	6	ER	4.27175e-06
RAB4A	0.109346	3	3	4	4	ER	0.000389918
ANGEL1	0.109804	3	3	7	7	ER	1.4873e-07
ALOX12	0.11021	4	4	7	7	ER	5.51169e-08
SLC38A8	0.110302	6	6	6	6	ER	1.68661e-07
IKZF4	0.110688	5	5	5	5	ER	1.04833e-05
KIF23	0.110711	11	11	14	14	ER	1.57972e-15
ACTN2	0.111333	6	6	7	7	ER	1.3204e-06
PTPN21	0.111468	5	5	8	8	ER	8.66725e-09
AMBP	0.111739	5	5	5	5	ER	2.59883e-05
PIPOX	0.111757	5	5	5	5	ER	4.05573e-06
PINK1	0.112193	3	3	3	3	ER	0.000415193
AFM	0.11263	4	4	4	4	ER	0.000308484
OR3A1	0.112677	6	6	7	7	ER	4.87522e-08
PKP4	0.113455	12	12	16	16	ER	5.49915e-17
NRROS	0.11356	4	4	4	4	ER	0.000530195
C11orf1	0.11377	1	1	1	1	ER	0.11377
CLEC1B	0.11377	1	1	1	1	ER	0.11377
LSM1	0.11377	1	1	1	1	ER	0.11377
TPPP	0.11377	1	1	1	1	ER	0.11377
ZNF563	0.11377	1	1	1	1	ER	0.11377
NABP1	0.113786	1	1	1	1	ER	0.113786
NTS	0.113786	1	1	1	1	ER	0.113786
SEC23A	0.113786	1	1	1	1	ER	0.113786
TTC38	0.113786	2	2	2	1	ER	0.113786
TXNDC8	0.113786	1	1	1	1	ER	0.113786
SRP72	0.11408	3	3	3	3	ER	0.00622395
PLCB2	0.114275	9	9	12	12	ER	6.14503e-13
RAB25	0.114442	2	2	2	2	ER	0.0200446
SLC10A2	0.114537	6	6	9	9	ER	9.22508e-11
PIGG	0.115109	2	2	2	2	ER	0.019329
URI1	0.115148	3	3	4	4	ER	0.000113316
ZNF222	0.115148	5	5	6	6	ER	3.5227e-07
TNFRSF10B	0.115268	2	2	2	2	ER	0.0208705
RNF213	0.115271	7	7	9	8	ER	1.35696e-08
USP20	0.115306	11	11	21	20	ER.A	-1
LINC02521	0.115707	1	1	1	1	ER	0.115707
OR1N2	0.115707	1	1	1	1	ER	0.115707
OR8B8	0.11589	3	3	6	6	ER	7.09507e-06
ATP2B1	0.115917	5	5	5	5	ER	1.99547e-05
RRM1	0.116001	2	2	3	3	ER	0.00132812
CEP95	0.116053	2	2	2	2	ER	0.0202735
C1orf74	0.116216	1	1	1	1	ER	0.116216
FAM126B	0.116216	1	1	1	1	ER	0.116216
KMO	0.116216	1	1	1	1	ER	0.116216
OR10P1	0.116216	1	1	1	1	ER	0.116216
RESF1	0.116216	1	1	1	1	ER	0.116216
TBC1D23	0.116216	1	1	1	1	ER	0.116216
AGPAT3	0.116275	1	1	1	1	ER	0.116275
FN3K	0.116275	1	1	1	1	ER	0.116275
NWD2	0.116275	1	1	1	1	ER	0.116275
RAB7B	0.116275	1	1	1	1	ER	0.116275
NSMCE1	0.116393	4	4	4	3	ER	0.00106842
LINC02572	0.116738	1	1	1	1	ER	0.116738
RNASET2	0.116738	1	1	1	1	ER	0.116738
ZNF669	0.116738	1	1	1	1	ER	0.116738
OR10H4	0.116891	2	2	5	5	ER	2.55264e-06
TRAF1	0.116905	5	5	5	5	ER	2.05266e-05
RGS3	0.116914	6	6	6	6	ER	2.0927e-07
APLP1	0.116945	2	2	2	2	ER	0.00355879
OR2AG1	0.117009	1	1	4	4	ER	0.000889439
ENO4	0.11707	3	3	4	4	ER	0.000466241
FAP	0.11726	5	5	5	5	ER	1.22414e-05
SORCS3	0.117414	8	8	8	8	ER	7.92565e-08
EYA4	0.117944	4	4	6	6	ER	2.04462e-07
COLQ	0.117996	5	5	6	6	ER	2.30198e-07
CMTM4	0.118042	1	1	2	2	ER	0.00607686
BCL6B	0.118091	1	1	1	1	ER	0.118091
EIF4G2	0.118091	1	1	1	1	ER	0.118091
FXYD3	0.118091	1	1	1	1	ER	0.118091
LINC01899	0.118091	1	1	1	1	ER	0.118091
LINC02849	0.118091	1	1	1	1	ER	0.118091
NOVA1-DT	0.118091	1	1	1	1	ER	0.118091
OR2A14	0.118091	1	1	1	1	ER	0.118091
ZG16B	0.118091	1	1	1	1	ER	0.118091
HSP90B1	0.118151	5	5	5	5	ER	1.89986e-06
ETV3L	0.118294	2	2	3	3	ER	0.00127435
CCDC71	0.118298	1	1	1	1	ER	0.118298
CLEC12B	0.118298	1	1	1	1	ER	0.118298
CNIH4	0.118298	1	1	1	1	ER	0.118298
TRAV26-2	0.118298	1	1	1	1	ER	0.118298
GLP2R	0.118389	5	5	7	7	ER	1.19026e-06
ANKRD16	0.11853	1	1	1	1	ER	0.11853
DEAF1	0.11853	1	1	1	1	ER	0.11853
HGS	0.11853	1	1	1	1	ER	0.11853
NRSN1	0.11853	1	1	1	1	ER	0.11853
MLKL	0.119143	4	4	6	6	ER	2.08488e-05
WDR54	0.119234	2	2	4	4	ER	3.05774e-05
REN	0.119341	6	6	6	5	ER	1.29164e-06
H6PD	0.119536	4	4	143	130	QA	-1
ACTL7B	0.11968	3	3	3	3	ER	0.000687115
CETN1	0.119891	1	1	1	1	ER	0.119891
PCDHA11	0.119891	1	1	1	1	ER	0.119891
PGAM2	0.119891	1	1	1	1	ER	0.119891
SCNN1B	0.119949	5	5	5	5	ER	5.89173e-06
HMGCR	0.120227	4	4	4	4	ER	0.000262176
AARD	0.120719	1	1	1	1	ER	0.120719
ALDH9A1	0.120719	1	1	1	1	ER	0.120719
CCDC127	0.120719	1	1	1	1	ER	0.120719
CHST3	0.120719	1	1	1	1	ER	0.120719
RASGEF1C	0.120719	1	1	1	1	ER	0.120719
DHX35	0.120997	9	9	17	17	ER	9.45166e-17
BPIFA2	0.121008	1	1	1	1	ER	0.121008
DNAJB13	0.121008	1	1	1	1	ER	0.121008
EZH2	0.121008	1	1	1	1	ER	0.121008
MRPL21	0.121008	1	1	1	1	ER	0.121008
PPP1R16A	0.121008	1	1	1	1	ER	0.121008
PSMD13	0.121008	1	1	1	1	ER	0.121008
WDPCP	0.12107	2	2	3	3	ER	0.00085387
PRDX3	0.121327	1	1	1	1	ER	0.121327
TMEM219	0.121327	1	1	1	1	ER	0.121327
IFT140	0.121388	6	6	6	6	ER	1.45854e-07
CCDC34	0.121519	1	1	1	1	ER	0.121519
RNF8	0.121519	1	1	1	1	ER	0.121519
RPP40	0.121643	3	3	4	4	ER	0.000297695
EFR3A	0.121673	5	5	5	5	ER	1.63235e-06
ETV1	0.121807	4	4	4	3	ER	9.83166e-05
HK1	0.121833	1	1	1	1	ER	0.121833
RTP1	0.121833	1	1	1	1	ER	0.121833
MANSC4	0.12216	2	2	2	2	ER	0.0038628
ATF2	0.122166	1	1	1	1	ER	0.122166
CFAP418-AS1	0.122166	1	1	1	1	ER	0.122166
DCAF12	0.122166	1	1	1	1	ER	0.122166
FCRL6	0.122166	1	1	1	1	ER	0.122166
MAP3K7	0.122166	1	1	1	1	ER	0.122166
ROM1	0.122166	1	1	1	1	ER	0.122166
SAR1A	0.122166	1	1	1	1	ER	0.122166
THRSP	0.122166	1	1	1	1	ER	0.122166
TMEFF1	0.122166	1	1	1	1	ER	0.122166
ARMC1	0.122265	1	1	1	1	ER	0.122265
PDE4C	0.122265	1	1	1	1	ER	0.122265
PRR14L	0.122304	6	6	6	6	ER	8.2562e-07
PDE6A	0.1224	8	8	10	10	ER	3.54428e-11
ITGAM	0.122551	8	8	9	9	ER	1.68322e-11
SECISBP2	0.122579	1	1	1	1	ER	0.122579
SLC25A46	0.122579	1	1	1	1	ER	0.122579
TSPO	0.122579	1	1	1	1	ER	0.122579
NPVF	0.122635	5	5	9	7	ER	6.49786e-08
ZNF462	0.122667	6	6	6	6	ER	2.26572e-07
KIT	0.122714	5	5	5	5	ER	6.42365e-06
CKLF	0.122812	1	1	1	1	ER	0.122812
HOXB7	0.122812	1	1	1	1	ER	0.122812
KCNJ1	0.122812	1	1	1	1	ER	0.122812
MCU	0.122812	1	1	1	1	ER	0.122812
ZC3HC1	0.123028	6	6	6	5	ER	6.92324e-05
GTF2H1	0.123059	4	4	11	11	ER	2.60583e-09
QRSL1	0.123086	3	3	7	7	ER	5.14164e-07
EXOSC2	0.123336	1	1	1	1	ER	0.123336
FDXACB1	0.123379	4	4	5	5	ER	4.87529e-06
C1orf54	0.123496	1	1	1	1	ER	0.123496
PGM2L1	0.123496	1	1	1	1	ER	0.123496
HELZ	0.123663	4	4	5	5	ER	5.48076e-06
FAM174A	0.124133	1	1	1	1	ER	0.124133
HAO1	0.124133	1	1	1	1	ER	0.124133
NHLRC2	0.124133	1	1	1	1	ER	0.124133
SLC30A3	0.124133	1	1	1	1	ER	0.124133
HEATR5A	0.124484	18	18	21	21	ER.A	-1
TOM1	0.124538	5	5	7	7	ER	6.06232e-09
NPC1L1	0.124639	11	11	20	20	ER	3.08943e-22
ZSCAN25	0.124692	1	1	2	2	ER	0.00616608
CTH	0.124706	1	1	2	2	ER	0.00662826
PEX1	0.12486	9	9	13	13	ER	6.71432e-13
METTL22	0.124871	5	5	5	5	ER	1.97927e-06
ABCC3	0.125197	15	15	20	20	ER	4.36666e-20
ARID3B	0.125253	1	1	1	1	ER	0.125253
COQ6	0.125253	1	1	1	1	ER	0.125253
SH3BGRL2	0.125253	1	1	1	1	ER	0.125253
SPIB	0.125253	1	1	1	1	ER	0.125253
ZNF121	0.125253	1	1	1	1	ER	0.125253
ZNF470	0.125253	1	1	1	1	ER	0.125253
EXD1	0.126353	1	1	1	1	ER	0.126353
SPOCD1	0.126353	1	1	1	1	ER	0.126353
SUFU	0.126353	1	1	1	1	ER	0.126353
ZNF775	0.126353	1	1	1	1	ER	0.126353
PES1	0.126951	4	4	4	4	ER	0.000729654
SAMD9	0.127209	7	7	7	7	ER	3.60807e-06
URB2	0.127276	6	6	9	9	ER	1.50021e-09
PRRG2	0.127435	4	4	12	12	ER	5.72647e-13
NDFIP2	0.127526	3	3	3	3	ER	0.000828339
GIMAP5	0.127933	1	1	1	1	ER	0.127933
PDE12	0.127933	1	1	1	1	ER	0.127933
SEMA3B	0.127933	1	1	1	1	ER	0.127933
TFEB	0.127933	1	1	1	1	ER	0.127933
HS1BP3	0.127981	7	7	9	9	ER	3.09323e-11
FGFR4	0.128024	3	3	5	5	ER	3.19229e-05
ANKRD7	0.128251	1	1	1	1	ER	0.128251
GNAT2	0.128251	1	1	1	1	ER	0.128251
LINC02651	0.128251	1	1	1	1	ER	0.128251
SLC16A1	0.128251	1	1	1	1	ER	0.128251
COL1A1	0.128924	8	8	10	10	ER	3.93698e-11
STK32C	0.12908	3	3	9	9	ER	4.21314e-10
CD22	0.129251	4	4	4	4	ER	0.000171469
VTA1	0.129395	2	2	2	2	ER	0.0042846
SRSF5	0.129509	2	2	2	2	ER	0.00405879
TNFRSF11B	0.129694	4	4	5	5	ER	7.3394e-06
IVNS1ABP	0.129715	2	2	2	2	ER	0.0042823
SLC8A1	0.13001	5	5	6	6	ER	7.91295e-06
MBTPS1	0.130117	7	7	8	8	ER	6.21295e-09
LCORL	0.130218	5	5	6	6	ER	4.09029e-06
PROM1	0.130272	5	5	5	4	ER	9.18735e-06
EYA2	0.130963	3	3	7	7	ER	3.0822e-08
SPIRE2	0.131092	3	3	3	3	ER	0.00245495
GPR137B	0.131355	2	2	3	3	ER	0.00224231
DHX33	0.131494	3	3	3	3	ER	8.5003e-05
CCKBR	0.13173	2	2	3	3	ER	0.00243128
DDX49	0.132049	2	2	3	3	ER	0.00213638
IL17RE	0.132423	4	4	6	6	ER	1.60707e-06
MCCC1	0.132572	6	6	6	6	ER	3.37996e-07
TRIM17	0.132723	2	2	2	2	ER	0.00445494
HYAL3	0.13274	2	2	3	3	ER	0.00140833
KRT5	0.132777	5	5	5	5	ER	1.27256e-05
ADCK1	0.13282	10	10	15	14	ER	1.30552e-14
KLHDC1	0.133145	5	5	7	7	ER	8.90392e-09
PLEKHG5	0.133559	3	3	5	5	ER	9.13196e-06
KCNJ5	0.133644	2	2	2	2	ER	0.0044264
TMEM176B	0.133876	6	6	6	6	ER	3.14875e-07
DNAH6	0.134019	26	26	37	32	ER.A	-1
APOBEC3H	0.13413	2	2	3	3	ER	0.000131691
MIA3	0.134388	12	12	21	21	ER.A	-1
SDK2	0.134421	10	10	13	13	ER	2.5437e-14
PTPN13	0.134824	21	21	32	31	ER.A	-1
CADPS2	0.135468	10	10	16	16	ER	6.78013e-15
RECQL5	0.135632	6	6	7	7	ER	2.73199e-06
ABCA8	0.135659	17	17	21	19	ER.A	-1
LYPD6	0.135748	2	2	3	2	ER	0.00939447
PDGFRL	0.136314	11	11	17	17	ER	1.496e-16
IKBIP	0.136584	6	6	10	10	ER	8.22886e-09
TARS2	0.136628	5	5	8	8	ER	1.28724e-08
ZNF521	0.137062	5	5	6	6	ER	2.47236e-07
STEAP4	0.137238	6	6	8	8	ER	1.66966e-08
KIF13A	0.137431	6	6	22	22	ER.A	-1
CYP39A1	0.137685	3	3	15	15	ER	1.33342e-14
CHRNA9	0.138049	6	6	8	8	ER	6.61451e-09
FLCN	0.138112	2	2	3	3	ER	0.00246723
SUPV3L1	0.138151	6	6	6	6	ER	3.62305e-07
ATP10B	0.138283	10	10	17	17	ER	6.07845e-18
AMHR2	0.138634	1	1	1	1	ER	0.138634
GABRB1	0.138634	1	1	1	1	ER	0.138634
SLC24A5	0.138634	1	1	1	1	ER	0.138634
ZNF84	0.138634	1	1	1	1	ER	0.138634
TTC23L	0.138639	6	6	6	6	ER	3.40773e-07
IFT172	0.138642	7	7	7	7	ER	2.5573e-07
SLC2A2	0.139085	4	4	10	9	ER	1.06603e-08
CEACAM16	0.139981	2	2	2	2	ER	0.00498285
IL15RA	0.140465	2	2	2	2	ER	0.00499209
CARF	0.140491	5	5	17	13	ER	1.8484e-13
PRKCI	0.14053	3	3	4	4	ER	0.000884836
OR6F1	0.140725	4	4	6	6	ER	2.07223e-06
SYDE2	0.140908	11	11	18	18	ER	3.18186e-19
SIRT3	0.141004	3	3	3	2	ER	0.0229126
CHL1	0.141015	13	13	16	16	ER	1.21078e-15
GNPTAB	0.141154	4	4	4	3	ER	0.000146775
OR7D4	0.141218	4	4	9	9	ER	7.06335e-09
AS3MT	0.141687	2	2	2	2	ER	0.00530674
DLG1	0.141718	4	4	6	6	ER	3.75775e-06
TRAPPC10	0.142566	3	3	4	4	ER	2.3612e-05
MEPE	0.142972	3	3	3	3	ER	0.000691509
PADI1	0.143108	8	8	16	15	ER	7.99608e-14
TMEM222	0.143331	2	2	6	5	ER	1.50225e-05
OR2AK2	0.143452	3	3	3	3	ER	0.000997358
ANKRD44	0.143735	3	3	6	6	ER	4.47211e-07
TNFAIP3	0.143773	6	6	6	6	ER	7.73034e-07
CHD9	0.143922	8	8	15	15	ER	1.39807e-14
SLC45A3	0.144166	3	3	3	3	ER	0.000750121
CDK13	0.14463	4	4	9	9	ER	2.90275e-09
PIK3R5	0.145336	2	2	2	2	ER	0.00550751
SYNJ2	0.145395	19	19	27	26	ER.A	-1
F3	0.145723	2	2	2	2	ER	0.0055243
EMILIN2	0.14573	2	2	2	2	ER	0.00563384
RPL10L	0.145795	5	5	5	5	ER	1.65992e-05
GLOD4	0.146079	5	5	6	6	ER	8.82895e-07
TNFRSF13B	0.14629	3	3	16	16	ER	5.21313e-16
KL	0.14639	5	5	5	5	ER	3.42526e-05
C4orf19	0.146398	3	3	7	7	ER	2.11998e-07
SEMA4F	0.146412	9	9	17	17	ER	3.99442e-17
NXPE3	0.146808	5	5	6	6	ER	4.60258e-07
ACOT11	0.146896	6	6	10	10	ER	2.75849e-10
TMPRSS13	0.146989	6	6	6	6	ER	4.55545e-07
RBKS	0.147198	2	2	7	7	ER	4.64124e-07
SYCP2L	0.148669	3	3	6	6	ER	5.24366e-06
WDR49	0.148793	10	10	15	15	ER	2.27472e-14
GRB7	0.148882	11	11	14	14	ER	3.48896e-16
EFCAB6	0.14896	12	12	16	16	ER	8.26101e-17
SPATS2	0.149037	4	4	9	9	ER	1.94307e-08
LACTBL1	0.149262	3	3	3	3	ER	0.0009859
INHBE	0.1493	5	5	5	5	ER	0.000142297
UBASH3A	0.149373	6	6	6	6	ER	3.70069e-06
PDIA5	0.149496	3	3	3	3	ER	0.00105488
TAB1	0.149513	5	5	7	7	ER	5.24716e-07
MROH9	0.149528	8	8	10	10	ER	2.23702e-11
CTTNBP2NL	0.149579	5	5	8	8	ER	2.68069e-08
NNT	0.14965	5	5	6	6	ER	9.61434e-06
DHCR7	0.149854	6	6	6	6	ER	1.18178e-06
ASRGL1	0.150086	3	3	4	4	ER	2.08299e-05
CSF3R	0.150113	1	1	2	2	ER	0.00786343
OR1L6	0.150339	3	3	3	3	ER	0.00351896
ZNF652	0.150717	2	2	2	2	ER	0.00602297
ZNF592	0.151177	5	5	5	5	ER	2.43013e-05
SLC7A5	0.151431	2	2	2	2	ER	0.00532638
DLC1	0.15147	8	8	11	11	ER	1.07362e-12
ASTN2	0.151545	10	10	15	15	ER	5.02976e-15
SNAI3	0.151626	3	3	5	5	ER	5.3697e-05
CYTH3	0.151769	2	2	3	3	ER	0.000274572
GPRIN3	0.151871	9	9	10	9	ER	3.89622e-10
MRPL40	0.152103	2	2	2	2	ER	0.00611819
PPM1L	0.15219	2	2	11	11	ER	4.95696e-11
ZBED4	0.152715	4	4	4	4	ER	0.000511659
TIGD2	0.152767	2	2	5	5	ER	3.81357e-05
G6PC3	0.152887	2	2	2	2	ER	0.00620591
TMEM218	0.153277	1	1	2	2	ER	0.00762362
C12orf40	0.153304	2	2	2	2	ER	0.00625275
IL34	0.153507	2	2	6	6	ER	3.0605e-07
CASQ2	0.153564	4	4	5	5	ER	2.38897e-06
CD101	0.153751	10	10	15	15	ER	3.85717e-15
LRRC10	0.153813	4	4	5	5	ER	2.46675e-05
CPSF1	0.153842	2	2	2	2	ER	0.0063194
ZFP90	0.153974	4	4	4	4	ER	0.000591437
STX11	0.154023	5	5	8	8	ER	2.40171e-08
CSF2RB	0.154088	2	2	2	2	ER	0.00634763
ZFAND1	0.154117	2	2	2	2	ER	0.00630902
CYTH4	0.154192	2	2	2	2	ER	0.00630751
PBXIP1	0.154706	7	7	7	7	ER	3.47435e-07
PRG3	0.154745	1	1	2	2	ER	0.011825
FBXO42	0.154754	3	3	3	3	ER	0.00375049
UTRN	0.154811	27	27	34	33	ER.A	-1
DHODH	0.155128	2	2	3	3	ER	0.00164647
PYGO1	0.155232	2	2	2	2	ER	0.00644025
RPL39L	0.155434	1	1	2	2	ER	0.0119307
DECR1	0.155443	4	4	6	6	ER	1.99393e-06
PKD2	0.155539	7	7	9	8	ER	7.02721e-09
EML4	0.155675	5	5	5	5	ER	1.23554e-05
TBC1D4	0.155682	6	6	6	6	ER	2.25975e-07
METTL3	0.155685	3	3	8	8	ER	2.71491e-08
SERPINB9	0.155711	2	2	2	2	ER	0.00641527
PRSS21	0.155925	3	3	3	3	ER	0.00113582
SLC26A9	0.155955	9	9	15	14	ER	2.50767e-13
MSRA	0.156005	2	2	2	2	ER	0.00585973
MC2R	0.156344	3	3	6	6	ER	6.64385e-06
LAMA3	0.156352	28	28	32	30	ER.A	-1
OR10G3	0.156358	3	3	3	3	ER	0.00108324
STYK1	0.156477	2	2	2	2	ER	0.00655318
CD226	0.156481	2	2	2	2	ER	0.00653007
CEP128	0.156694	2	2	2	2	ER	0.00575695
GPRIN1	0.157091	8	8	9	9	ER	9.7932e-10
OFCC1	0.157385	1	1	2	2	ER	0.00916732
DSG4	0.157444	12	12	15	15	ER	2.14834e-15
TSC22D4	0.157619	2	2	2	2	ER	0.00540554
DCT	0.157712	2	2	2	2	ER	0.00665484
SHANK1	0.157781	2	2	2	2	ER	0.00660762
CHEK2	0.157835	4	4	4	4	ER	8.48824e-05
DOCK1	0.15789	18	18	28	27	ER.A	-1
LRP1B	0.158062	18	18	24	24	ER.A	-1
TEX26	0.158221	4	4	5	5	ER	3.2786e-05
SH3BP4	0.15832	13	13	17	16	ER	1.04748e-16
ASGR2	0.158648	2	2	2	2	ER	0.00545995
ANGPTL4	0.158799	2	2	2	2	ER	0.00676172
CLCN6	0.158853	6	6	9	9	ER	4.2418e-10
RPGRIP1	0.159225	11	11	20	19	ER	2.18095e-18
RHAG	0.159287	3	3	3	3	ER	0.00117027
SLK	0.159348	6	6	9	9	ER	1.49781e-09
NOLC1	0.159574	6	6	6	6	ER	1.14158e-06
PRPF4B	0.159576	2	2	2	2	ER	0.00683118
GIMAP2	0.159688	2	2	2	2	ER	0.00684016
CASP4	0.159752	5	5	5	5	ER	6.45735e-06
TRIM38	0.160079	1	1	2	2	ER	0.0126561
GALNTL5	0.160156	3	3	3	3	ER	0.00109944
SMOX	0.16029	5	5	5	5	ER	2.44188e-05
ANKRD66	0.160605	2	2	2	2	ER	0.00692349
TRIM46	0.161103	6	6	9	9	ER	8.52621e-10
FAM170A	0.161284	4	4	4	4	ER	8.26814e-05
BCAS1	0.161292	2	2	2	2	ER	0.00698529
SLC40A1	0.161703	2	2	2	2	ER	0.00702342
GCDH	0.161768	5	5	5	5	ER	2.16783e-06
ABL1	0.161771	3	3	7	7	ER	9.83083e-07
RNF31	0.161922	10	10	21	19	ER.A	-1
ANKAR	0.162103	11	11	16	15	ER	3.4076e-15
OLFML1	0.162158	6	6	8	8	ER	1.90426e-09
LINC00907	0.162352	1	1	9	9	ER	2.40383e-10
DOCK3	0.162413	4	4	4	4	ER	0.000572502
PLVAP	0.162554	1	1	2	2	ER	0.0130515
COL17A1	0.162604	14	14	18	18	ER	1.62413e-19
CA8	0.162906	2	2	2	2	ER	0.00713291
FAM151A	0.163097	5	5	10	10	ER	2.5655e-10
TOR1AIP2	0.163156	2	2	2	2	ER	0.0066936
ZRANB1	0.163187	2	2	2	2	ER	0.00595271
ZAR1L	0.163941	2	2	2	2	ER	0.00578497
PRPF40A	0.164025	5	5	5	5	ER	7.12368e-06
RASAL2	0.164273	5	5	5	4	ER	7.15652e-05
FUBP1	0.165013	2	2	2	2	ER	0.00617895
SLC18B1	0.165161	3	3	4	4	ER	6.84021e-05
EPB41L3	0.165336	3	3	4	4	ER	4.33273e-06
SPATA5L1	0.16545	3	3	5	5	ER	1.62229e-06
ARHGEF3	0.165559	4	4	4	4	ER	0.000633829
SLC25A11	0.165783	2	2	2	2	ER	0.00628082
WDR86	0.165854	2	2	2	2	ER	0.006305
UNC80	0.16647	20	20	28	27	ER.A	-1
CLYBL	0.166745	3	3	5	5	ER	0.000127946
SLC25A37	0.166809	2	2	2	2	ER	0.00748835
ERVMER34-1	0.166851	4	4	8	8	ER	1.31016e-08
NPR1	0.166986	2	2	4	4	ER	6.48795e-05
RBM26	0.167067	2	2	3	3	ER	0.00184135
ATP13A1	0.167079	5	5	6	6	ER	2.26401e-06
AVPR1B	0.167125	2	2	4	4	ER	6.28724e-05
UNC5CL	0.167355	7	7	15	15	ER	3.5089e-15
PANX1	0.1675	2	2	2	2	ER	0.00747989
ERICH6	0.167934	3	3	6	6	ER	7.74964e-07
EHD2	0.167976	2	2	6	6	ER	3.85161e-07
TLR5	0.168088	5	5	17	17	ER	1.0335e-17
RASA3	0.168133	3	3	5	5	ER	1.41223e-05
OTX2	0.168375	3	3	3	3	ER	0.00122816
GRAMD4	0.16869	2	2	2	2	ER	0.0063327
ERMN	0.168835	2	2	6	6	ER	2.94509e-06
RCL1	0.168907	5	5	14	14	ER	2.86916e-13
SLC26A7	0.168964	2	2	2	2	ER	0.00641328
SUOX	0.168971	6	6	6	6	ER	1.16152e-07
PDE6C	0.169022	5	5	6	6	ER	2.29138e-06
ZHX2	0.169044	11	11	18	18	ER	5.55578e-20
ZSWIM2	0.169282	2	2	3	3	ER	0.000322171
VPS18	0.169287	4	4	6	6	ER	3.27741e-06
BOC	0.169395	6	6	6	6	ER	1.44522e-06
ZNF732	0.1695	2	2	2	2	ER	0.00633928
SLC4A2	0.169636	7	7	7	7	ER	3.12866e-09
A1BG	0.169821	2	2	2	2	ER	0.00679977
DMTF1	0.170119	4	4	4	4	ER	0.000117606
RFC3	0.170308	2	2	2	2	ER	0.00770214
CYB5RL	0.170551	3	3	4	4	ER	7.08272e-05
OC90	0.171211	5	5	8	8	ER	2.55733e-07
PARP14	0.171569	7	7	12	12	ER	3.19408e-13
PLEKHN1	0.171937	2	2	2	2	ER	0.00679864
PIK3R1	0.172147	3	3	3	3	ER	0.00126889
FMO1	0.172622	2	2	2	2	ER	0.006876
CCSAP	0.172659	1	1	3	3	ER	0.000654346
VAV2	0.1728	5	5	5	5	ER	2.68793e-05
PET100	0.172868	2	2	2	2	ER	0.00829304
DCAF6	0.172911	5	5	7	7	ER	1.35959e-07
AP1G2	0.172912	4	4	5	5	ER	2.00896e-05
WNT8A	0.172953	1	1	2	2	ER	0.0124628
ITPRIP	0.172995	2	2	2	2	ER	0.00806674
LURAP1L	0.173002	2	2	2	2	ER	0.00799689
ADHFE1	0.173948	2	2	3	3	ER	0.00254368
FAM200B	0.174847	7	7	11	11	ER	1.08078e-11
IFIH1	0.174986	10	10	15	14	ER	7.60521e-14
ISCU	0.175107	2	2	2	2	ER	0.00703873
KANSL1L	0.175334	7	7	9	9	ER	3.79421e-11
NFKBIZ	0.175587	1	1	3	3	ER	0.00057337
TTLL12	0.175952	2	2	5	5	ER	5.05869e-05
CLEC12A	0.176165	2	2	2	2	ER	0.00743244
LUC7L	0.17656	5	5	6	6	ER	4.01946e-07
TBL3	0.176682	5	5	10	10	ER	1.89372e-10
CACNA1C	0.176745	10	10	19	18	ER	1.56116e-18
KCNIP1	0.177138	3	3	3	3	ER	0.00156854
SMAD9	0.177523	3	3	7	7	ER	1.87078e-06
GRWD1	0.177556	2	2	4	4	ER	0.000348271
LAMP3	0.177837	4	4	4	4	ER	0.000108544
RAPGEF4	0.178045	10	10	12	12	ER	6.32552e-12
GUCA2A	0.17843	2	2	3	3	ER	0.000344593
NMNAT3	0.178538	3	3	3	3	ER	0.00150819
HEATR6	0.178688	11	11	12	12	ER	8.49751e-12
OR6M1	0.17874	2	2	2	2	ER	0.00937839
IQUB	0.178934	8	8	13	13	ER	2.25169e-13
DGCR8	0.179244	4	4	4	4	ER	0.000156714
ARNTL2	0.179533	3	3	3	3	ER	0.00153765
LYPD6B	0.179579	2	2	2	2	ER	0.00821593
SCFD2	0.179748	4	4	6	6	ER	8.86187e-07
LRRC14	0.179857	2	2	2	2	ER	0.00922479
FUS	0.180118	5	5	10	10	ER	2.6435e-11
TLE2	0.18029	6	6	8	8	ER	6.55446e-08
SPATA48	0.180777	2	2	2	2	ER	0.00836865
ASXL1	0.181257	2	2	2	2	ER	0.00832979
FCN1	0.18134	5	5	5	5	ER	4.72883e-05
NUB1	0.181371	3	3	5	5	ER	2.17935e-06
UNC50	0.181469	2	2	4	4	ER	0.000139957
CYP2C9	0.18157	3	3	5	5	ER	2.31369e-06
WIF1	0.181605	3	3	3	3	ER	0.000244952
CFHR2	0.181905	2	2	2	2	ER	0.00946366
MIIP	0.18191	2	2	3	3	ER	0.000232038
PREX2	0.182148	12	12	19	19	ER	1.23539e-21
SLC2A5	0.182321	2	2	2	2	ER	0.00956673
PAPOLA	0.182329	2	2	2	2	ER	0.00929482
CCDC88A	0.18245	6	6	9	9	ER	1.57896e-08
GRIN2A	0.182463	11	11	17	17	ER	2.02929e-16
ESRP1	0.182463	2	2	2	2	ER	0.00869585
VIPR1	0.182567	2	2	2	2	ER	0.00933192
HSD17B3	0.182728	3	3	3	3	ER	0.00148508
TTC8	0.182745	5	5	6	6	ER	2.07246e-06
METTL25	0.182779	2	2	2	2	ER	0.00853138
RBFOX1	0.182919	2	2	2	2	ER	0.00854993
KDR	0.183004	8	8	10	10	ER	1.85573e-10
NDUFAF1	0.18306	2	2	2	2	ER	0.0083323
IKZF5	0.183167	2	2	2	2	ER	0.00966238
C18orf21	0.183218	2	2	3	3	ER	0.000383493
MCM4	0.183372	5	5	11	11	ER	3.44712e-11
PASK	0.183494	8	8	9	9	ER	3.37842e-10
COX19	0.183788	2	2	2	2	ER	0.00878454
TASP1	0.183867	2	2	2	2	ER	0.00903418
CEP85	0.183903	3	3	9	9	ER	1.42583e-09
GBP4	0.184041	5	5	9	9	ER	6.73424e-10
SORL1	0.184547	23	23	28	27	ER.A	-1
CADM3	0.184602	2	2	2	2	ER	0.0103042
MUSK	0.184907	10	10	13	13	ER	2.18362e-13
CAV3	0.185164	2	2	8	8	ER	1.34653e-10
LRIG2	0.185433	2	2	2	2	ER	0.00874655
OPTN	0.185588	3	3	3	3	ER	0.00140009
SNTB1	0.185663	2	2	7	7	ER	1.62745e-07
RAD51C	0.185677	2	2	2	2	ER	0.00898544
XPNPEP1	0.185776	2	2	2	2	ER	0.00885102
ACBD5	0.185874	2	2	2	2	ER	0.00901107
STX4	0.185922	2	2	2	2	ER	0.00906032
STIM1	0.186021	3	3	3	3	ER	0.00145085
NXN	0.186088	2	2	2	2	ER	0.00869725
HAGH	0.186213	2	2	6	6	ER	2.62263e-06
JTB	0.186236	3	3	3	3	ER	0.00172895
NPR2	0.186266	6	6	6	6	ER	1.71727e-07
SLC25A18	0.186436	2	2	3	3	ER	0.00427346
AK7	0.186436	7	7	12	12	ER	4.70136e-12
PTPN5	0.187001	6	6	6	6	ER	1.28955e-06
ZMYND10	0.187011	3	3	4	4	ER	0.000109715
OR5M8	0.187056	1	1	2	2	ER	0.0170014
CCNDBP1	0.187097	2	2	2	2	ER	0.0089462
RPTN	0.187352	3	3	3	3	ER	0.000274768
HSPA14	0.187528	2	2	2	2	ER	0.00914997
VWA5A	0.187838	4	4	8	8	ER	1.50292e-07
ZNF486	0.187959	2	2	2	2	ER	0.00914468
RALGAPB	0.188048	8	8	13	13	ER	1.32547e-13
REST	0.188319	7	7	12	12	ER	5.41168e-12
PHLPP2	0.188398	13	13	16	16	ER	1.30294e-17
DAB2	0.18841	5	5	5	5	ER	1.13991e-05
ZNF384	0.188424	1	1	3	3	ER	0.00069503
NPHP4	0.188534	7	7	18	18	ER	5.99942e-19
ATP6V1H	0.188655	2	2	2	2	ER	0.0102878
ALDOB	0.188716	11	11	18	18	ER	3.47597e-20
LMCD1	0.188931	5	5	7	7	ER	3.12868e-08
IL18RAP	0.188966	2	2	2	2	ER	0.0091064
CPSF7	0.189025	3	3	3	3	ER	0.00151701
GHDC	0.189292	2	2	2	2	ER	0.00928504
CDH18	0.189929	10	10	11	11	ER	1.27033e-10
TPRA1	0.190138	2	2	4	4	ER	0.000420302
ZNF785	0.190284	2	2	2	2	ER	0.00924661
MAPK8IP3	0.190313	2	2	2	2	ER	0.00962763
MRPL15	0.190394	2	2	2	2	ER	0.00903753
PSMD9	0.190501	1	1	2	2	ER	0.0168682
MCTP2	0.19059	10	10	13	13	ER	8.41265e-14
PPP4R1	0.190592	13	13	21	21	ER.A	-1
ATXN7L1	0.190593	3	3	7	7	ER	6.40444e-08
LRRC69	0.190633	2	2	2	2	ER	0.0102304
TPH1	0.190724	1	1	2	2	ER	0.0166817
ITGA10	0.190971	9	9	16	16	ER	3.56928e-17
CS	0.191027	2	2	2	2	ER	0.0102153
HTR3E	0.1911	2	2	2	2	ER	0.00950208
TUBGCP2	0.191135	10	10	15	15	ER	1.67255e-16
BEND3	0.191223	2	2	2	2	ER	0.00944664
TTPA	0.191282	2	2	2	2	ER	0.00945479
CLCA2	0.191381	7	7	15	15	ER	2.75715e-16
PRPF38A	0.191384	2	2	2	2	ER	0.0101519
ATP6V0D2	0.191522	2	2	2	2	ER	0.00951972
SNX1	0.19165	4	4	5	5	ER	4.47257e-05
HEXA	0.191795	3	3	6	6	ER	5.4542e-06
NSA2	0.191916	4	4	4	3	ER	0.0018139
RASGRP3	0.192207	5	5	10	10	ER	2.6477e-09
LMTK2	0.192217	14	14	17	15	ER	8.77449e-16
AGBL3	0.192391	12	12	13	11	ER	7.05686e-12
NOL9	0.19246	4	4	5	5	ER	1.72493e-05
TMOD4	0.193037	2	2	2	2	ER	0.00942037
SLC19A2	0.193245	2	2	2	2	ER	0.00943132
TBC1D5	0.193247	8	8	12	12	ER	2.97212e-11
PUS7L	0.193308	7	7	17	14	ER	5.51465e-14
EPX	0.193547	7	7	16	16	ER	4.24003e-17
PPP1R12A	0.193554	7	7	12	12	ER	4.00825e-12
BRINP2	0.193598	3	3	3	3	ER	0.000308875
FBP2	0.193876	6	6	24	23	ER.A	-1
LBP	0.193885	6	6	14	14	ER	5.8471e-14
KANSL3	0.193908	7	7	13	12	ER	2.46904e-12
SMG7	0.194024	6	6	13	13	ER	2.75271e-13
KCTD20	0.194268	3	3	3	3	ER	0.00170928
SCUBE1	0.194872	5	5	15	15	ER	1.83198e-15
PIGK	0.194924	4	4	4	4	ER	0.000189137
SERPINB7	0.194966	2	2	2	2	ER	0.0100424
ZFHX4	0.195098	20	20	27	27	ER.A	-1
SIX1	0.195115	2	2	2	2	ER	0.0104231
LINC02147	0.195405	1	1	2	2	ER	0.0187428
SLC35G1	0.195618	2	2	2	2	ER	0.0107954
S100PBP	0.195696	2	2	2	2	ER	0.00978745
YTHDC2	0.195724	10	10	14	14	ER	6.53191e-15
FNTB	0.195776	2	2	2	2	ER	0.00996043
ZBED6	0.195786	7	7	7	6	ER	2.35174e-07
TRERF1	0.196804	7	7	8	7	ER	1.60077e-07
CERS2	0.196869	3	3	3	3	ER	0.000322309
FBN1	0.196941	13	13	15	15	ER	1.17687e-15
FRRS1	0.196959	3	3	7	7	ER	3.05605e-07
HJURP	0.197101	3	3	3	3	ER	0.000323624
CHRNA4	0.197357	2	2	2	2	ER	0.0105486
FAM163A	0.197435	1	1	3	3	ER	0.000898234
CACNA1G	0.197636	9	9	12	12	ER	4.61243e-12
SCLY	0.197823	4	4	4	4	ER	0.000190594
MMP21	0.197845	3	3	3	3	ER	0.00195695
TRIM21	0.197968	4	4	5	5	ER	2.72702e-05
GIGYF2	0.197987	7	7	8	8	ER	6.80952e-09
SCRN2	0.19838	6	6	10	10	ER	2.32841e-12
OR4D9	0.198428	4	4	11	11	ER	4.00294e-11
NCF2	0.198447	8	8	14	14	ER	2.33005e-14
SPIDR	0.198475	6	6	11	11	ER	5.20477e-11
DDX41	0.198523	3	3	3	3	ER	0.000333103
DGKA	0.198754	2	2	2	2	ER	0.0106582
GALNT8	0.198993	5	5	11	11	ER	3.09993e-10
CCDC148	0.199068	6	6	6	6	ER	2.29565e-06
KCNJ10	0.19914	3	3	3	3	ER	0.00170844
SPAG16	0.199286	2	2	2	2	ER	0.0105868
ALOXE3	0.199328	5	5	7	7	ER	9.49427e-08
PNPLA6	0.199415	2	2	2	2	ER	0.0116419
GEMIN5	0.199505	8	8	16	15	ER	1.12604e-15
PIAS4	0.199576	1	1	2	2	ER	0.0185226
SLC26A5	0.199697	2	2	2	2	ER	0.0106275
HEPACAM2	0.199761	5	5	7	7	ER	7.81251e-09
GARIN5A	0.199906	1	1	2	2	ER	0.0187843
ADAMTS12	0.200082	12	12	19	19	ER	9.08934e-22
KLHL24	0.200311	2	2	2	2	ER	0.01074
NXF1	0.200326	3	3	13	13	ER	2.49978e-12
ACTN1	0.200844	5	5	6	6	ER	1.36276e-05
CHRND	0.200942	6	6	10	10	ER	3.22225e-11
KRT128P	0.20105	1	1	2	2	ER	0.0187782
ANXA1	0.20126	2	2	2	2	ER	0.0110787
OR7C2	0.201336	2	2	3	3	ER	0.000376988
SLC39A9	0.201562	1	1	2	2	ER	0.0192548
SART1	0.202057	2	2	2	2	ER	0.0113543
TOPBP1	0.202233	5	5	5	5	ER	3.08443e-05
TMPRSS12	0.202533	3	3	6	5	ER	1.40751e-06
MS4A7	0.202915	3	3	5	5	ER	2.67684e-06
DNAAF1	0.203012	5	5	6	6	ER	9.19441e-07
INO80B	0.203129	2	2	2	2	ER	0.0102409
TENM2	0.203615	22	22	49	46	QA	-1
TBC1D32	0.203722	12	12	15	15	ER	1.04668e-16
CDH8	0.203892	10	10	15	15	ER	1.04117e-16
MICAL1	0.204216	8	8	8	8	ER	1.19129e-08
INPP5F	0.204297	9	9	21	21	ER.A	-1
ERCC6	0.20446	21	21	29	29	ER.A	-1
CPA3	0.204548	4	4	5	5	ER	7.77794e-06
ABCA12	0.204735	20	20	24	24	ER.A	-1
NALCN	0.204777	12	12	13	12	ER	5.21558e-12
PPAT	0.204841	1	1	3	3	ER	0.00084323
C10orf90	0.204908	2	2	3	3	ER	0.000294589
ALPK3	0.205168	3	3	3	3	ER	0.00205472
DTX3L	0.205309	1	1	2	2	ER	0.0207644
PROSER2	0.205338	1	1	2	2	ER	0.0198429
OR10S1	0.206182	4	4	5	5	ER	1.04744e-05
PHLDB2	0.206327	9	9	11	11	ER	4.48704e-11
IGSF10	0.206661	11	11	15	15	ER	1.32172e-16
MYH2	0.20672	9	9	12	12	ER	7.11702e-12
GALNT12	0.207246	2	2	2	2	ER	0.0112341
ZSWIM5	0.207312	9	9	15	15	ER	1.62185e-16
METTL18	0.207489	3	3	3	3	ER	0.000321159
FMN2	0.207775	2	2	2	2	ER	0.0116951
ITGA2	0.207827	1	1	2	2	ER	0.0206155
RNF111	0.207924	8	8	13	13	ER	1.46297e-13
PLD3	0.208476	3	3	4	4	ER	0.000168784
FBXO40	0.208565	12	12	19	19	ER	5.91566e-22
DOCK5	0.208754	10	10	13	13	ER	4.33258e-13
CLASP1	0.208863	9	9	14	14	ER	2.5269e-15
SFMBT2	0.209129	6	6	12	12	ER	2.30545e-12
PER2	0.209234	5	5	5	5	ER	0.000118281
GSN	0.209643	5	5	7	7	ER	2.06248e-07
IQCF1	0.209672	2	2	3	3	ER	0.000589054
SMC5	0.209772	7	7	9	9	ER	1.79597e-10
CNST	0.209797	7	7	7	7	ER	2.47215e-07
CALR	0.209892	5	5	7	7	ER	2.47315e-07
CCNG2	0.21005	4	4	4	4	ER	5.79275e-05
TMPRSS4	0.210247	8	8	13	13	ER	3.26964e-14
KIF21B	0.210279	6	6	6	6	ER	4.56955e-06
SLC51A	0.210488	4	4	6	6	ER	1.30134e-06
NR2C2	0.210533	3	3	7	7	ER	3.92245e-08
MATN1	0.211299	4	4	5	5	ER	9.49561e-05
AAK1	0.21138	4	4	13	13	ER	1.58585e-12
MAP2	0.211392	5	5	6	6	ER	1.39236e-06
NLRC4	0.211582	2	2	2	2	ER	0.0122282
DCST2	0.211802	7	7	15	15	ER	3.59336e-16
KRT28	0.212214	2	2	3	3	ER	0.000773041
CNTF	0.212272	3	3	6	6	ER	6.86267e-07
CCAR2	0.212311	7	7	13	13	ER	3.90455e-14
TSPAN9	0.212344	2	2	2	2	ER	0.0122068
HSF2BP	0.212563	1	1	2	2	ER	0.0222378
FKBP8	0.212592	2	2	2	2	ER	0.0123389
OVCH1	0.212805	9	9	11	11	ER	2.19195e-10
DAGLB	0.212808	8	8	12	12	ER	3.4344e-12
C8orf34	0.213018	5	5	6	6	ER	1.44778e-06
DROSHA	0.213084	5	5	6	5	ER	9.32953e-06
TBX5	0.21318	2	2	2	2	ER	0.0113838
TSNAXIP1	0.21342	9	9	17	16	ER	9.1811e-18
MON1B	0.213444	2	2	2	2	ER	0.0120687
ARAP3	0.21352	12	12	22	20	ER.A	-1
TMEM245	0.213553	4	4	5	5	ER	3.38081e-06
E2F7	0.213603	4	4	12	11	ER	5.95652e-11
TRPC4AP	0.213692	3	3	3	3	ER	0.000416387
GRSF1	0.213914	4	4	4	4	ER	6.79664e-05
QSOX1	0.213918	4	4	4	4	ER	5.60029e-05
PCDHGA9	0.213946	10	10	14	14	ER	4.10804e-15
ZWILCH	0.21408	10	10	13	13	ER	6.83919e-14
FFAR2	0.214102	3	3	4	4	ER	0.000104745
PCDHB2	0.214706	2	2	2	2	ER	0.0119965
TXNDC16	0.214864	6	6	14	14	ER	4.49172e-13
BRD7	0.215141	2	2	6	6	ER	1.08362e-05
HECW1	0.215386	10	10	16	16	ER	2.91947e-17
AFTPH	0.215751	8	8	14	14	ER	1.43585e-14
RBBP9	0.215805	2	2	3	3	ER	0.000430588
DCTN4	0.215966	5	5	7	7	ER	1.40758e-07
CTRC	0.216211	3	3	3	3	ER	0.00045039
GOSR2	0.216338	2	2	3	3	ER	0.00084178
MIGA1	0.216661	2	2	2	2	ER	0.0121883
TMCC3	0.216768	6	6	15	15	ER	7.01777e-15
MYBL2	0.21681	6	6	6	6	ER	6.37447e-06
LINC00113	0.216844	1	1	2	2	ER	0.0232606
KRBA1	0.217036	2	2	2	2	ER	0.0122506
FPR2	0.217047	1	1	2	2	ER	0.0231155
FAM166B	0.217466	2	2	7	7	ER	2.48487e-08
ADAM7	0.217634	6	6	8	8	ER	8.40185e-09
SON	0.217655	11	11	11	11	ER	6.5124e-11
ILVBL	0.217919	4	4	9	9	ER	4.09965e-10
SBF2	0.217925	9	9	13	13	ER	7.84841e-14
ATP2C2	0.218024	13	13	18	17	ER	1.25284e-16
GABRR2	0.218231	5	5	15	15	ER	2.17378e-16
CAPN2	0.218285	7	7	12	12	ER	6.10946e-12
EVC	0.218429	10	10	14	13	ER	4.06928e-13
PLK1	0.218433	2	2	2	2	ER	0.0132577
FZD9	0.218437	3	3	3	3	ER	0.000468689
REM2	0.218533	3	3	3	3	ER	0.000370016
CNTNAP5	0.218548	11	11	16	15	ER	3.48077e-16
EZR	0.218714	3	3	4	4	ER	0.000101404
POLM	0.21877	2	2	3	3	ER	0.000789657
TAF6	0.218854	3	3	3	2	ER	0.0121698
MMP19	0.21895	6	6	11	11	ER	3.19008e-11
ZNF488	0.219076	3	3	7	7	ER	7.14678e-07
OR6B1	0.219244	4	4	7	7	ER	4.62166e-07
ATP8A2	0.219493	2	2	2	2	ER	0.0133973
ANKS3	0.219593	5	5	9	9	ER	2.27619e-09
SLC25A40	0.219619	5	5	13	13	ER	1.06558e-13
ALKBH3	0.219988	3	3	3	3	ER	0.000479541
PTCD3	0.220153	11	11	15	14	ER	5.90136e-15
GTSF1L	0.220206	3	3	3	3	ER	0.000416718
KRT75	0.220211	4	4	5	5	ER	6.66131e-05
MMP1	0.220569	8	8	15	15	ER	5.81806e-15
OR10Q1	0.220571	2	2	6	6	ER	1.44124e-06
PTPN7	0.220799	6	6	7	7	ER	2.05301e-07
SHCBP1	0.220895	2	2	2	2	ER	0.0135139
MAP4K2	0.22125	3	3	4	4	ER	7.81996e-05
URGCP	0.221581	3	3	3	3	ER	0.000490987
TTC28	0.221714	18	18	22	21	ER.A	-1
WDR76	0.222073	3	3	12	12	ER	1.67641e-10
STX7	0.222094	2	2	3	3	ER	0.00090161
USP28	0.222189	12	12	14	13	ER	1.43433e-13
PRKCG	0.222505	2	2	2	2	ER	0.0128044
NMI	0.222638	4	4	6	6	ER	2.21162e-07
KCNAB1	0.222968	2	2	2	2	ER	0.0138482
USPL1	0.223129	6	6	9	9	ER	1.00275e-10
GORAB	0.223195	2	2	2	2	ER	0.0138739
NOD1	0.223339	6	6	6	6	ER	3.23825e-06
POU2F1	0.223396	2	2	4	4	ER	2.10645e-05
OR4E2	0.223692	4	4	12	12	ER	4.67401e-10
PKP3	0.223845	2	2	4	4	ER	0.000435331
C19orf47	0.223959	2	2	2	2	ER	0.0139818
NLRP13	0.224012	7	7	13	13	ER	5.2654e-14
GTF3C1	0.224121	3	3	3	3	ER	0.000508591
MRPL39	0.224252	3	3	4	4	ER	0.000671972
MYRIP	0.224423	7	7	10	10	ER	1.40659e-09
AKR1A1	0.224754	7	7	7	7	ER	1.23017e-07
DNAJB6	0.224967	1	1	2	2	ER	0.0250414
LGR6	0.225105	7	7	11	11	ER	4.32483e-11
KANK2	0.225143	3	3	3	3	ER	0.000482945
CORIN	0.225459	8	8	13	13	ER	6.25384e-11
OR7A10	0.225502	1	1	2	2	ER	0.025161
STAT2	0.225525	3	3	3	3	ER	0.000516664
LPIN1	0.225868	2	2	2	2	ER	0.0127924
DGKD	0.22637	3	3	3	3	ER	0.00230944
TNIP1	0.226408	4	4	4	4	ER	8.44213e-05
LRCH3	0.226424	5	5	6	6	ER	6.19489e-06
ACAD9	0.226425	3	3	3	3	ER	0.00240096
OPRK1	0.226512	2	2	3	3	ER	0.000443931
BOP1	0.226592	2	2	2	2	ER	0.0131614
PTPN3	0.226842	7	7	7	7	ER	3.59866e-07
MFSD2B	0.226903	5	5	6	6	ER	2.10184e-06
RECK	0.22691	5	5	6	6	ER	2.09561e-06
PPT1	0.227007	4	4	4	4	ER	8.33693e-05
DDC	0.227672	3	3	3	3	ER	0.00053498
PCNX2	0.227866	4	4	4	3	ER	0.0004506
BUB1	0.228358	3	3	3	3	ER	0.000477524
ZNF441	0.228586	1	1	2	2	ER	0.0258562
GC	0.228873	4	4	4	3	ER	0.000779466
SEC23B	0.2289	5	5	6	6	ER	2.56435e-07
EBNA1BP2	0.229011	3	3	3	3	ER	0.000474457
NIPAL2	0.229076	3	3	3	3	ER	0.000462933
NAE1	0.22926	3	3	3	3	ER	0.00269526
RYR2	0.229472	29	29	32	29	ER.A	-1
NRXN3	0.229536	5	5	6	6	ER	5.23632e-06
EPYC	0.230141	4	4	4	4	ER	8.7605e-05
ARHGAP9	0.230213	2	2	2	2	ER	0.0131717
ZBTB49	0.230273	3	3	4	4	ER	0.000804316
CUZD1	0.230599	8	8	8	8	ER	5.23348e-09
ZNF143	0.230624	4	4	4	4	ER	8.54681e-05
SLC35D1	0.231003	2	2	2	2	ER	0.0134636
PPM1M	0.231197	4	4	9	9	ER	5.24195e-09
SCMH1	0.231407	3	3	5	5	ER	3.74915e-05
GOLGA5	0.231465	5	5	12	11	ER	3.13734e-11
HERC5	0.231767	5	5	5	4	ER	1.41892e-05
WASF2	0.231958	2	2	3	3	ER	0.000827946
B4GALT3	0.231995	3	3	7	7	ER	2.34913e-07
N6AMT1	0.232212	2	2	2	2	ER	0.0151124
AP5M1	0.23251	2	2	2	2	ER	0.0145567
TEAD2	0.232535	1	1	2	2	ER	0.0267602
AGBL4	0.232625	1	1	2	2	ER	0.0267809
USP29	0.232813	13	13	15	14	ER	2.67899e-15
CEP89	0.232836	5	5	13	13	ER	1.72537e-13
SIX6	0.232882	1	1	3	3	ER	0.00109501
COQ5	0.232885	4	4	4	4	ER	8.85542e-05
SNRPN	0.233271	1	1	9	9	ER	7.88087e-10
CLRN3	0.233573	2	2	2	2	ER	0.0140301
PRKAB1	0.234096	3	3	3	3	ER	0.00238433
IGSF9B	0.234196	2	2	2	2	ER	0.0145411
ENTPD7	0.234227	3	3	3	3	ER	0.000563125
NUP62	0.234271	3	3	3	3	ER	0.000563462
NCAPG2	0.23432	8	8	21	21	ER.A	-1
HUNK	0.234521	12	12	16	16	ER	2.1977e-16
CPB1	0.234706	3	3	3	3	ER	0.000500542
VAPB	0.234895	2	2	4	4	ER	3.85504e-05
ZCCHC8	0.235012	10	10	18	18	ER	8.37936e-18
PCDHB15	0.235137	3	3	3	3	ER	0.000595678
SPATA17	0.235371	3	3	3	3	ER	0.000522196
OXR1	0.235593	5	5	5	5	ER	0.00010513
GPATCH3	0.235626	5	5	10	9	ER	1.42805e-10
CSMD1	0.235761	26	26	29	27	ER.A	-1
APPL1	0.235797	2	2	3	3	ER	0.000810424
BCL6	0.235817	2	2	2	2	ER	0.0156003
UTP20	0.235858	21	21	23	23	ER.A	-1
ERICH1	0.236045	3	3	3	3	ER	0.000541701
SNUPN	0.236133	2	2	5	5	ER	3.52312e-05
FOXK2	0.23631	2	2	3	3	ER	0.00052294
C4orf50	0.236427	10	10	12	12	ER	1.24917e-12
TBRG4	0.236586	6	6	9	9	ER	9.0727e-11
RNF10	0.236712	3	3	3	3	ER	0.00289146
OR5AK2	0.236999	4	4	4	3	ER	0.00045876
PTX3	0.237057	2	2	2	2	ER	0.0156371
SLCO5A1	0.237445	9	9	21	21	ER.A	-1
OAT	0.237593	3	3	3	3	ER	0.000542685
SAFB	0.238002	6	6	6	6	ER	4.24255e-06
MRPL50	0.238085	3	3	4	4	ER	2.84798e-05
PLEKHM3	0.238403	5	5	9	9	ER	5.74497e-08
TERF1	0.238768	2	2	2	2	ER	0.0155238
ZNF528	0.23912	2	2	3	3	ER	0.00115928
NFAT5	0.239445	7	7	12	11	ER	1.00867e-10
SPATA33	0.239716	1	1	9	9	ER	2.115e-09
SLC25A38	0.239865	2	2	10	10	ER	2.00542e-08
MCM2	0.240105	7	7	12	12	ER	1.56047e-12
MAPK7	0.240543	3	3	3	3	ER	0.000643258
MNDA	0.240657	3	3	3	3	ER	0.000644274
PIK3AP1	0.241675	3	3	3	3	ER	0.00273299
OPLAH	0.241716	2	2	2	2	ER	0.0162137
ZNF749	0.242052	3	3	4	4	ER	1.44441e-05
GSTM4	0.242457	3	3	4	4	ER	8.03959e-05
TXNRD1	0.242747	4	4	4	4	ER	1.78931e-05
ST6GALNAC6	0.243021	4	4	4	4	ER	1.81708e-05
IQSEC1	0.243255	4	4	11	11	ER	1.91905e-11
ZNF516	0.24352	3	3	4	4	ER	1.55029e-05
SHOC2	0.243544	2	2	2	2	ER	0.0162425
SLC29A2	0.243638	6	6	6	5	ER	2.17913e-06
PRODH2	0.244165	4	4	5	5	ER	5.62688e-06
PNPT1	0.244659	3	3	5	5	ER	2.53596e-05
MLF1	0.244699	2	2	2	2	ER	0.0149083
STXBP3	0.2447	3	3	3	3	ER	0.000600238
CIB4	0.245007	2	2	7	7	ER	4.51647e-07
TOP3B	0.245014	3	3	3	3	ER	0.00060305
FBXO5	0.245644	2	2	2	2	ER	0.0168185
NDC1	0.24578	2	2	2	2	ER	0.0169849
SLC12A8	0.246112	9	9	16	16	ER	1.64316e-15
C6orf89	0.246189	2	2	4	4	ER	6.40319e-05
ZNF140	0.246436	3	3	3	3	ER	0.00278082
IMPDH1	0.246686	3	3	3	3	ER	0.000602292
ZFPM2	0.246895	7	7	18	18	ER	9.44131e-18
PCDH7	0.247187	9	9	9	9	ER	5.44927e-09
ZBTB43	0.247225	2	2	2	2	ER	0.017009
PDYN	0.247324	3	3	3	3	ER	0.00289187
PDZRN4	0.248001	8	8	16	15	ER	2.06038e-14
PAMR1	0.248047	9	9	12	11	ER	1.13404e-11
FRS2	0.248211	2	2	2	2	ER	0.0173015
PLB1	0.248343	21	21	31	31	ER.A	-1
ABHD6	0.248396	2	2	3	3	ER	0.00111477
MYO1D	0.248475	9	9	11	11	ER	3.18725e-11
ATP6V0A2	0.248888	2	2	2	2	ER	0.0172232
HELB	0.24909	4	4	5	5	ER	9.48712e-06
MRPL2	0.249851	4	4	5	5	ER	4.43571e-06
FAM149B1	0.249925	4	4	4	4	ER	2.06305e-05
MELK	0.250015	2	2	2	2	ER	0.0175825
NOL11	0.250028	3	3	4	4	ER	0.000165671
TMC6	0.250036	3	3	3	3	ER	0.000683871
LYZL4	0.250109	4	4	10	10	ER	7.50659e-10
ZNF281	0.250302	4	4	4	4	ER	2.05132e-05
FBXW8	0.251836	7	7	16	16	ER	4.11982e-15
S1PR3	0.252063	2	2	3	3	ER	0.00131475
TECRL	0.252126	2	2	3	3	ER	0.0012093
ZDBF2	0.252967	11	11	11	11	ER	7.7661e-12
YES1	0.252993	3	3	3	3	ER	0.000717015
TMEM129	0.253087	3	3	3	3	ER	0.000680228
CX3CL1	0.253309	2	2	6	6	ER	2.16765e-06
UBXN11	0.25333	2	2	2	2	ER	0.0163796
TTC17	0.253719	3	3	3	3	ER	0.000755262
ABCA3	0.253855	10	10	16	15	ER	4.67606e-16
SAA4	0.254141	2	2	8	8	ER	5.71738e-08
SDK1	0.25436	13	13	14	14	ER	8.10217e-17
OSER1	0.254614	3	3	3	3	ER	0.000645614
CFAP61	0.254631	2	2	2	2	ER	0.0181906
OSBPL8	0.25476	3	3	3	3	ER	0.000699912
NLRP12	0.255233	10	10	11	11	ER	3.38111e-12
USP32	0.255407	8	8	14	14	ER	2.17635e-13
PHF20	0.255512	9	9	12	12	ER	1.01491e-11
TCF25	0.255823	2	2	3	3	ER	0.0012977
PBRM1	0.255899	9	9	9	9	ER	1.02226e-08
ITPR2	0.255916	12	12	12	12	ER	1.59396e-11
DNAJC1	0.256111	2	2	3	3	ER	0.000721614
NRIP3	0.256462	3	3	4	4	ER	0.000326571
HACL1	0.256789	3	3	4	4	ER	0.000205137
ARHGEF25	0.2575	2	2	2	2	ER	0.0169844
C9orf152	0.258161	2	2	2	2	ER	0.0183021
MLH3	0.258211	7	7	9	9	ER	5.87261e-09
TOPAZ1	0.259048	8	8	9	9	ER	3.16739e-10
MPPE1	0.259321	5	5	10	8	ER	3.28649e-07
ACLY	0.259328	15	15	21	19	ER.A	-1
SLC12A3	0.259457	11	11	11	11	ER	2.69144e-12
ROBO1	0.259702	8	8	10	10	ER	1.63769e-10
DSN1	0.25985	3	3	3	3	ER	0.00334925
TMEM63A	0.26029	9	9	10	10	ER	1.25373e-10
ZXDC	0.260495	2	2	5	5	ER	1.92665e-06
DUOXA2	0.260679	3	3	3	3	ER	0.000683247
OR56A3	0.260738	3	3	3	3	ER	0.000795834
PLEKHA4	0.260818	3	3	3	3	ER	0.000837036
FIG4	0.261017	4	4	5	5	ER	1.08983e-05
DEPDC5	0.261129	8	8	11	10	ER	6.07897e-10
NPAT	0.261283	10	10	17	17	ER	1.64067e-17
SCN4A	0.261863	12	12	13	13	ER	8.01996e-15
COL20A1	0.262117	4	4	4	3	ER	0.000644981
EPHB3	0.262314	12	12	13	13	ER	9.92534e-15
SPATA21	0.262679	2	2	2	2	ER	0.0193276
AKAP12	0.262753	8	8	17	14	ER	6.60359e-15
SLC35F2	0.262831	3	3	3	3	ER	0.000880612
EXT2	0.263239	8	8	13	13	ER	8.54013e-14
ATN1	0.263334	2	2	3	3	ER	0.00132363
TCERG1	0.263496	9	9	10	10	ER	1.39007e-10
DNAJC11	0.263648	4	4	5	5	ER	4.32221e-06
FSD1L	0.263988	3	3	3	3	ER	0.000805491
C3orf62	0.264265	2	2	2	2	ER	0.0194615
ABCA1	0.264487	22	22	27	26	ER.A	-1
SPEN	0.264545	11	11	13	13	ER	7.02704e-15
TESK1	0.264822	3	3	3	3	ER	0.000755964
RNF212	0.265164	3	3	3	3	ER	0.00088416
COG2	0.265198	2	2	2	2	ER	0.0196025
GCC2	0.265658	11	11	11	11	ER	1.42518e-11
LPA	0.265744	10	10	19	19	ER	1.37215e-18
SRL	0.265746	6	6	6	6	ER	6.4974e-06
GTF2E2	0.265962	3	3	9	9	ER	5.98025e-09
NAT1	0.265963	3	3	9	9	ER	2.33191e-09
TM4SF20	0.265973	3	3	8	8	ER	5.17031e-09
IGSF21	0.266059	3	3	3	3	ER	0.000840546
TMEM38A	0.266195	2	2	3	3	ER	0.00108833
SNX15	0.266251	9	9	10	10	ER	4.62246e-10
IGSF8	0.266694	3	3	4	4	ER	3.58834e-05
RBM33	0.26688	3	3	3	3	ER	0.000756935
WIZ	0.267593	3	3	9	9	ER	6.05763e-09
CPOX	0.267866	2	2	2	2	ER	0.0199922
CTSK	0.267903	3	3	3	3	ER	0.000881585
NR1I2	0.268103	4	4	4	4	ER	2.74833e-05
OR5K4	0.268421	2	2	3	3	ER	0.000820973
LTV1	0.268535	4	4	5	5	ER	1.21285e-05
RAI14	0.268879	4	4	4	4	ER	0.000139
AXDND1	0.268926	11	11	11	11	ER	2.08446e-11
FAM186B	0.26904	4	4	8	8	ER	5.5936e-08
ABLIM1	0.269056	8	8	10	10	ER	5.91488e-10
SLC6A13	0.269063	12	12	14	14	ER	3.16041e-16
EPB41L2	0.2696	9	9	12	12	ER	1.19465e-12
UFL1	0.269809	5	5	5	5	ER	4.54921e-06
TEKT5	0.270133	9	9	20	14	ER	2.22578e-14
MICAL3	0.270151	13	13	13	13	ER	1.62787e-14
EPHA5	0.270361	8	8	9	9	ER	4.69326e-09
NUP210	0.270556	10	10	11	11	ER	1.74616e-12
PCDHGB6	0.270885	7	7	7	6	ER	2.64572e-07
MMRN2	0.271152	3	3	3	3	ER	0.000874156
ABTB2	0.271644	4	4	4	4	ER	3.02474e-05
CTTNBP2	0.271891	13	13	16	16	ER	5.03445e-17
BTD	0.271975	3	3	4	4	ER	5.53053e-05
PLXNA1	0.272521	7	7	8	8	ER	1.16554e-07
BBOX1	0.2729	3	3	3	3	ER	0.000823753
RAI1	0.273448	10	10	11	11	ER	5.96386e-12
PSKH1	0.273572	2	2	3	3	ER	0.000930863
CEBPZ	0.27389	7	7	11	11	ER	2.68811e-11
ZSCAN5C	0.27405	6	6	12	12	ER	2.87185e-12
MTF1	0.274072	3	3	10	10	ER	1.09151e-09
ATG16L1	0.274345	3	3	3	3	ER	0.000801948
LYPD4	0.274381	4	4	4	4	ER	0.000124798
AGBL1	0.274558	8	8	12	12	ER	2.90715e-13
CDH16	0.274625	3	3	3	3	ER	0.000763668
TMPRSS3	0.274913	7	7	10	10	ER	1.87752e-10
NR3C1	0.27499	4	4	4	4	ER	0.000130354
EIF4EBP3	0.275053	6	6	6	4	ER	7.94397e-05
GAL3ST4	0.275411	10	10	11	11	ER	1.42193e-11
GEMIN4	0.276558	19	19	22	22	ER.A	-1
ITIH5	0.276601	11	11	14	14	ER	2.99324e-14
NDUFA8	0.276988	2	2	2	2	ER	0.0208854
ANKK1	0.277005	8	8	10	10	ER	3.62025e-10
TGFBRAP1	0.277133	3	3	3	3	ER	0.00098983
OR11L1	0.277383	4	4	12	12	ER	3.60781e-13
TMEM44	0.27777	3	3	5	5	ER	2.37366e-05
GSTZ1	0.277775	2	2	3	3	ER	0.00181933
NIM1K	0.278058	2	2	3	3	ER	0.00103426
OR6K2	0.278564	3	3	7	4	ER	4.90209e-05
KIF13B	0.278676	14	14	16	16	ER	6.25506e-17
NEK10	0.278771	11	11	11	11	ER	1.99692e-12
FAM166A	0.278778	4	4	9	9	ER	6.24802e-10
WDR35	0.279831	9	9	11	11	ER	5.31384e-12
SHPRH	0.279957	10	10	15	15	ER	4.10791e-14
SPG7	0.279971	6	6	15	14	ER	4.41537e-16
FSTL1	0.280105	2	2	2	2	ER	0.0217528
RFX6	0.280105	8	8	11	11	ER	2.36632e-11
MAGI3	0.280262	7	7	9	9	ER	1.6456e-08
GCNT2	0.280417	2	2	2	2	ER	0.0221136
EIF5B	0.28049	3	3	13	13	ER	4.24538e-12
TNIK	0.280777	6	6	10	10	ER	3.00562e-09
TSTD2	0.280899	4	4	5	5	ER	1.47231e-05
ITFG1	0.281322	5	5	5	5	ER	4.71378e-06
SRGAP3	0.281586	6	6	11	10	ER	1.0857e-10
ECT2L	0.28238	6	6	11	11	ER	2.7083e-12
LRRFIP1	0.282476	5	5	10	10	ER	2.41027e-10
SIDT1	0.283535	7	7	11	11	ER	8.78255e-12
PHF21A	0.283615	3	3	4	4	ER	3.70332e-05
ZNF217	0.284251	7	7	14	10	ER	2.50219e-10
ZBTB11	0.284302	9	9	11	11	ER	2.9508e-11
KRT25	0.284469	3	3	3	3	ER	0.000827377
RNASEL	0.284526	5	5	9	6	ER	5.09989e-07
ZHX3	0.284561	8	8	10	10	ER	3.50864e-10
PTH1R	0.284605	6	6	10	10	ER	2.70425e-10
AIPL1	0.28473	3	3	8	8	ER	3.87234e-08
DCDC2B	0.284797	3	3	4	4	ER	0.000257143
KCNQ3	0.28509	5	5	10	10	ER	9.85296e-11
PLEKHB1	0.285245	2	2	2	2	ER	0.0233119
INSC	0.285253	4	4	4	4	ER	3.72715e-05
HADHA	0.285499	2	2	2	2	ER	0.0217789
VPS8	0.285575	11	11	22	21	ER.A	-1
RAD54L	0.285849	7	7	15	15	ER	2.91277e-15
TYRP1	0.285904	6	6	9	9	ER	5.41595e-09
TRIM32	0.285932	3	3	5	5	ER	1.94384e-06
LOXL4	0.286076	3	3	4	4	ER	3.12256e-05
ZMYM1	0.286205	9	9	12	12	ER	9.63437e-13
FAM171A1	0.286293	11	11	15	15	ER	6.81936e-18
TSNAX	0.286974	3	3	3	3	ER	0.000893246
CCDC66	0.286992	7	7	10	10	ER	3.23546e-10
ARHGAP35	0.287032	7	7	9	9	ER	2.93436e-09
G2E3	0.287251	8	8	10	10	ER	1.19696e-10
ACAT1	0.287264	3	3	3	3	ER	0.00081499
CNDP2	0.287304	4	4	4	4	ER	3.95856e-05
ATP8B4	0.287359	14	14	31	28	ER.A	-1
CNTROB	0.287496	3	3	3	3	ER	0.00103748
PCDHB5	0.287733	7	7	10	10	ER	1.82609e-10
FMO4	0.287842	4	4	13	13	ER	7.19987e-15
EXOC2	0.288097	8	8	10	10	ER	1.50812e-10
OR52B4	0.288412	4	4	7	7	ER	2.79492e-07
NOC2L	0.288446	4	4	4	4	ER	2.97041e-05
CAGE1	0.288669	5	5	7	7	ER	1.73487e-06
NTMT1	0.289109	4	4	4	4	ER	0.000174687
TPD52	0.289449	2	2	2	2	ER	0.0230881
MIOS	0.289626	2	2	2	2	ER	0.0227291
CBFA2T2	0.290048	4	4	10	10	ER	7.99573e-11
SLC2A7	0.29072	2	2	6	6	ER	1.6143e-05
ACER1	0.290812	3	3	4	4	ER	7.70183e-05
FANCC	0.290962	3	3	3	3	ER	0.00110309
PRAMEF12	0.291041	3	3	5	5	ER	1.04655e-05
ZNF804B	0.292616	9	9	14	14	ER	4.23401e-14
BNC1	0.293222	2	2	2	2	ER	0.0218978
NBR1	0.293231	6	6	11	11	ER	5.39504e-12
PATL2	0.293688	3	3	3	3	ER	0.00121256
TAS1R1	0.293737	9	9	18	18	ER	2.4679e-19
VSX1	0.294415	2	2	2	2	ER	0.0237805
ILDR1	0.294776	4	4	4	4	ER	0.000202074
ECEL1	0.294891	5	5	8	8	ER	1.37618e-07
RTN4	0.294929	3	3	9	9	ER	4.47676e-09
SYT16	0.29503	4	4	4	4	ER	0.000203138
CLPX	0.295259	3	3	7	7	ER	1.43164e-06
CCDC7	0.295559	6	6	11	11	ER	1.75165e-11
MSH6	0.29617	11	11	15	14	ER	3.41575e-16
SALL2	0.296288	6	6	6	6	ER	1.45037e-07
PIP	0.296394	2	2	2	2	ER	0.0232284
TAS2R41	0.296481	2	2	7	7	ER	1.37762e-06
TYW3	0.296521	2	2	9	9	ER	4.17935e-09
HAO2	0.29653	5	5	8	8	ER	3.3092e-08
TRIP12	0.296857	10	10	11	10	ER	4.38096e-11
GALNT14	0.296868	6	6	11	11	ER	1.38633e-12
NUDT12	0.297332	2	2	3	3	ER	0.0022423
ZBTB38	0.297424	6	6	12	12	ER	2.75364e-13
NMT1	0.297425	2	2	2	2	ER	0.0242136
PCDHGA8	0.297641	11	11	24	24	ER.A	-1
RMDN3	0.298831	2	2	2	2	ER	0.0244079
BCHE	0.299055	7	7	14	14	ER	4.28464e-16
KHK	0.299083	5	5	10	10	ER	1.55225e-10
GLIS1	0.299127	2	2	2	2	ER	0.0237946
ETS2	0.299204	4	4	4	4	ER	3.44925e-05
DCHS1	0.299406	24	24	29	29	ER.A	-1
CACNB3	0.299676	3	3	5	5	ER	1.26345e-06
AGAP2	0.300392	2	2	9	9	ER	1.52279e-08
SGCG	0.300421	4	4	4	4	ER	4.13356e-05
ST3GAL2	0.300581	3	3	3	3	ER	0.00111929
RTL1	0.300981	4	4	9	9	ER	2.47529e-09
TBC1D12	0.301135	2	2	2	2	ER	0.0247973
NRIP1	0.301146	8	8	12	12	ER	7.39776e-14
RPRD2	0.301215	8	8	10	10	ER	5.10718e-10
IMMT	0.301385	6	6	11	11	ER	2.40873e-12
LBR	0.301412	3	3	3	3	ER	0.0011043
OR6C75	0.301442	2	2	2	2	ER	0.0238412
PYGL	0.301531	5	5	10	10	ER	3.93536e-11
CHRNA1	0.301606	3	3	3	3	ER	0.00124685
IRAK2	0.301637	7	7	11	11	ER	1.54663e-11
KRT79	0.301746	9	9	12	12	ER	1.5537e-13
KRT4	0.301918	3	3	4	4	ER	4.08579e-05
KLK10	0.302078	3	3	8	8	ER	2.30878e-08
RTN1	0.302296	2	2	3	3	ER	0.00099972
PCDH20	0.302528	6	6	6	6	ER	1.73458e-05
PMS2	0.302561	2	2	2	2	ER	0.0250696
PSME4	0.30259	6	6	7	7	ER	1.17956e-06
VPS16	0.302885	8	8	11	11	ER	9.2545e-11
SLC39A1	0.302911	2	2	3	3	ER	0.00117377
GRN	0.302925	3	3	3	3	ER	0.00122372
[truncated: 7,563 more rows]

## Sheet: TableS7
Table S7. NHC results
Cluster_ID	#Genes	#Case Hom	#Case Het	#Control Hom	#Control Het	Gene_Cluster	Cluster_pValue	#Pathways	Pathway_List	Top_Pathway	GO_BP_List	GO_MF_List
Cluster_7	5	0	8	0	11	IFNAR1,IL10RA,IL6ST,JAK1,STAT2	0.0006654	1	KEGG_JAK_STAT_SIGNALING_PATHWAY(9.334e-07)	KEGG_JAK_STAT_SIGNALING_PATHWAY(9.334e-07)	GO:0019221:cytokine-mediated signaling pathway(9.337e-06)	.
Cluster_71	12	0	13	0	25	DAP3,MRPL15,MRPL19,MRPL2,MRPL21,MRPL24,MRPL39,MRPL4,MRPL40,MRPL50,MRPS18C,MRPS9	0.001837	2	REACTOME_MITOCHONDRIAL_TRANSLATION(5.495e-22),REACTOME_TRANSLATION(2.319e-16)	REACTOME_MITOCHONDRIAL_TRANSLATION(5.495e-22)	GO:0070125:mitochondrial translational elongation(4.705e-24),GO:0070126:mitochondrial translational termination(4.705e-24)	GO:0003735:structural constituent of ribosome(4.699e-13)
Cluster_70	32	0	44	0	187	BMS1,BOP1,DDX10,DDX47,DDX49,DHX37,DIS3,EBNA1BP2,ESF1,EXOSC10,EXOSC2,EXOSC8,FTSJ3,GNL2,GRWD1,NAT10,NGDN,NOC2L,NOL10,NOL6,NOP2,PELP1,PES1,RBM28,RPF1,TBL3,TEX10,UTP18,UTP20,UTP6,WDR36,WDR75	0.002959	3	REACTOME_RRNA_PROCESSING(1.084e-31),REACTOME_METABOLISM_OF_RNA(7.019e-20),REACTOME_RRNA_MODIFICATION_IN_THE_NUCLEUS_AND_CYTOSOL(6.065e-18)	REACTOME_RRNA_PROCESSING(1.084e-31)	GO:0006364:rRNA processing(4.453e-37)	GO:0003723:RNA binding(1.436e-25)
Cluster_68	7	0	9	0	18	ACAD9,ECSIT,NDUFA8,NDUFAF1,NDUFS1,NDUFV3,SDHB	0.01189	4	REACTOME_RESPIRATORY_ELECTRON_TRANSPORT(9.82e-12),REACTOME_RESPIRATORY_ELECTRON_TRANSPORT_ATP_SYNTHESIS_BY_CHEMIOSMOTIC_COUPLING_AND_HEAT_PRODUCTION_BY_UNCOUPLING_PROTEINS(4.203e-11),REACTOME_COMPLEX_I_BIOGENESIS(2.345e-10),REACTOME_THE_CITRIC_ACID_TCA_CYCLE_AND_RESPIRATORY_ELECTRON_TRANSPORT(4.398e-10)	REACTOME_RESPIRATORY_ELECTRON_TRANSPORT(9.82e-12)	GO:0032981:mitochondrial respiratory chain complex I assembly(1.96e-10)	.
Cluster_76	72	0	56	0	304	ABL1,ATR,AURKB,BCR,BLM,BRCA2,BUB1,CCNB2,CDC45,CHEK2,DCLRE1C,DNA2,DSCC1,DSN1,ERCC1,ERCC4,ESPL1,EXO1,FANCA,FANCC,FANCG,FANCL,FBXO5,HUS1,KIF23,KIF2C,KMT2D,LIG4,MBD4,MCM3,MCM3AP,MCM6,MLH1,MSH2,NBN,NCOA6,NDC80,ORC3,ORC5,PARP1,PAXIP1,PINX1,PLK1,PMF1,PMS1,PMS2,POLE,PRC1,PRKDC,RAD50,RAD51,RAD51C,RAD54L,RECQL5,RFC1,RFC3,RHNO1,RIF1,RMI1,RNF146,RNF8,RPA1,SLX4,TERF1,TNKS,TOP3A,TOPBP1,TP53BP1,TTK,UIMC1,WRN,XR…	0.02118	29	REACTOME_DNA_REPAIR(1.489e-42),REACTOME_DNA_DOUBLE_STRAND_BREAK_REPAIR(5.196e-38),REACTOME_CELL_CYCLE(2.939e-30),REACTOME_HOMOLOGY_DIRECTED_REPAIR(1.315e-28),REACTOME_CELL_CYCLE_CHECKPOINTS(3.666e-26),REACTOME_HDR_THROUGH_SINGLE_STRAND_ANNEALING_SSA(5.941e-24),REACTOME_HDR_THROUGH_HOMOLOGOUS_RECOMBINATION_HRR(1.93e-23),REACTOME_G2_M_CHECKPOINTS(4.921e-22),REACTOME_HOMOLOGOUS_DNA_PAIRING_AND_STRAN…	REACTOME_DNA_REPAIR(1.489e-42)	GO:0006260:DNA replication(2.655e-28),GO:0006281:DNA repair(1.629e-21),GO:0000723:telomere maintenance(5.673e-18),GO:0006303:double-strand break repair via nonhomologous end joining(8.365e-17),GO:0006974:cellular response to DNA damage stimulus(4.081e-15),GO:1901796:regulation of signal transduction by p53 class mediator(4.336e-15),GO:0000724:double-strand break repair via homologous recombinatio…	GO:0005515:protein binding(2.09e-13),GO:0003697:single-stranded DNA binding(7.011e-12),GO:0005524:ATP binding(6.693e-10),GO:0003677:DNA binding(1.114e-08),GO:0003678:DNA helicase activity(2.332e-08),GO:0003684:damaged DNA binding(6.589e-07)
Cluster_20	3	0	4	0	6	GMPS,IMPDH1,IMPDH2	0.0228	2	REACTOME_PURINE_RIBONUCLEOSIDE_MONOPHOSPHATE_BIOSYNTHESIS(3.283e-06),REACTOME_NUCLEOBASE_BIOSYNTHESIS(5.888e-06)	REACTOME_PURINE_RIBONUCLEOSIDE_MONOPHOSPHATE_BIOSYNTHESIS(3.283e-06)	GO:0006177:GMP biosynthetic process(1.878e-07),GO:0009168:purine ribonucleoside monophosphate biosynthetic process(5.26e-06)	.
Cluster_57	4	0	9	0	24	EPS15,FCHO1,FCHO2,HGS	0.02928	0	.	.	.	.
Cluster_40	4	0	9	0	20	LIN9,MYBL2,RBL1,TFDP1	0.03062	2	REACTOME_TRANSCRIPTION_OF_E2F_TARGETS_UNDER_NEGATIVE_CONTROL_BY_P107_RBL1_AND_P130_RBL2_IN_COMPLEX_WITH_HDAC1(1.242e-08),REACTOME_G0_AND_EARLY_G1(8.065e-08)	REACTOME_TRANSCRIPTION_OF_E2F_TARGETS_UNDER_NEGATIVE_CONTROL_BY_P107_RBL1_AND_P130_RBL2_IN_COMPLEX_WITH_HDAC1(1.242e-08)	.	.
Cluster_73	11	0	17	0	63	AMBRA1,ATG16L1,FIG4,NOD1,NOD2,PIK3C3,PIK3R4,PIKFYVE,RB1CC1,ULK2,VAC14	0.03217	3	REACTOME_SYNTHESIS_OF_PIPS_AT_THE_LATE_ENDOSOME_MEMBRANE(2.279e-09),REACTOME_SYNTHESIS_OF_PIPS_AT_THE_EARLY_ENDOSOME_MEMBRANE(1.059e-08),REACTOME_SYNTHESIS_OF_PIPS_AT_THE_GOLGI_MEMBRANE(1.75e-08)	REACTOME_SYNTHESIS_OF_PIPS_AT_THE_LATE_ENDOSOME_MEMBRANE(2.279e-09)	GO:0000045:autophagosome assembly(2.026e-06),GO:0006661:phosphatidylinositol biosynthetic process(7.212e-06)	.
Cluster_36	3	0	6	0	10	GTF3C1,GTF3C2,GTF3C5	0.03514	0	.	.	GO:0042791:5S class rRNA transcription by RNA polymerase III(7.889e-07),GO:0042797:tRNA transcription by RNA polymerase III(1.127e-06)	.
Cluster_24	5	0	6	0	11	ATP6V0A1,ATP6V0A2,ATP6V0D2,ATP6V1B1,ATP6V1H	0.0413	9	REACTOME_INSULIN_RECEPTOR_RECYCLING(1.933e-10),REACTOME_TRANSFERRIN_ENDOCYTOSIS_AND_RECYCLING(4.289e-10),REACTOME_ROS_AND_RNS_PRODUCTION_IN_PHAGOCYTES(8.527e-10),KEGG_VIBRIO_CHOLERAE_INFECTION(5.696e-09),REACTOME_IRON_UPTAKE_AND_TRANSPORT(7.997e-09),KEGG_EPITHELIAL_CELL_SIGNALING_IN_HELICOBACTER_PYLORI_INFECTION(1.709e-08),REACTOME_SIGNALING_BY_INSULIN_RECEPTOR(3.304e-08),KEGG_OXIDATIVE_PHOSPHORY…	REACTOME_INSULIN_RECEPTOR_RECYCLING(1.933e-10)	GO:0090383:phagosome acidification(1.39e-10),GO:0033572:transferrin transport(4.388e-10),GO:0016241:regulation of macroautophagy(1.082e-08),GO:0008286:insulin receptor signaling pathway(3.043e-08),GO:0007035:vacuolar acidification(3.207e-08),GO:1902600:proton transmembrane transport(1.164e-07),GO:0034220:ion transmembrane transport(2.089e-06)	GO:0046961:proton-transporting ATPase activity, rotational mechanism(5.16e-08)
Cluster_42	3	0	5	0	9	CNGB3,GNAT2,PDE6C	0.0491	0	.	.	.	.
Cluster_72	22	0	29	0	133	A2M,ALB,C3,CALR,CD22,CFHR5,DPP4,FN1,HPX,HSP90B1,ITGAM,ITGAV,ITGAX,ITGB2,ITGB6,LRP1,MFGE8,P4HB,PLAUR,PTPRC,SPP1,THBS1	0.05782	3	REACTOME_INTEGRIN_CELL_SURFACE_INTERACTIONS(7.848e-09),REACTOME_EXTRACELLULAR_MATRIX_ORGANIZATION(1.82e-07),REACTOME_REGULATION_OF_INSULIN_LIKE_GROWTH_FACTOR_IGF_TRANSPORT_AND_UPTAKE_BY_INSULIN_LIKE_GROWTH_FACTOR_BINDING_PROTEINS_IGFBPS(6.143e-06)	REACTOME_INTEGRIN_CELL_SURFACE_INTERACTIONS(7.848e-09)	GO:0007155:cell adhesion(2.573e-08),GO:0030198:extracellular matrix organization(2.171e-06),GO:0006898:receptor-mediated endocytosis(8.989e-06)	GO:0005178:integrin binding(2.76e-14)
Cluster_1	3	0	6	0	12	ALDH6A1,HIBADH,HIBCH	0.06398	0	.	.	GO:0006574:valine catabolic process(3.287e-07)	.
Cluster_4	3	0	6	0	13	IGF1R,PIK3CB,PIK3R3	0.0714	0	.	.	.	.
Cluster_59	3	0	6	0	13	PDE3B,PIK3CG,PIK3R5	0.07216	0	.	.	.	.
Cluster_18	6	0	8	0	35	ATXN7,SUPT20H,TAF1L,TAF5L,TAF6,USP22	0.08575	0	.	.	.	.
Cluster_14	5	0	12	0	39	ACTN1,SORBS3,TLN1,TLN2,VCL	0.08867	0	.	.	.	.
Cluster_52	6	0	10	0	30	BCL6,FOXO1,NCOR1,NR1D1,SIRT1,ZEB1	0.1148	0	.	.	GO:0045892:negative regulation of transcription, DNA-templated(7.582e-06)	.
Cluster_16	5	0	9	0	32	DCTN1,DCTN4,DYNC1H1,DYNC1LI1,HAP1	0.1274	3	KEGG_VASOPRESSIN_REGULATED_WATER_REABSORPTION(2.485e-06),REACTOME_COPI_INDEPENDENT_GOLGI_TO_ER_RETROGRADE_TRAFFIC(5.041e-06),REACTOME_HSP90_CHAPERONE_CYCLE_FOR_STEROID_HORMONE_RECEPTORS_SHR(6.658e-06)	KEGG_VASOPRESSIN_REGULATED_WATER_REABSORPTION(2.485e-06)	.	.
Cluster_32	5	0	6	0	22	COG1,COG2,COG3,COG5,COG7	0.1386	6	REACTOME_INTRA_GOLGI_TRAFFIC(2.17e-09),REACTOME_RETROGRADE_TRANSPORT_AT_THE_TRANS_GOLGI_NETWORK(3.598e-09),REACTOME_COPI_MEDIATED_ANTEROGRADE_TRANSPORT(1.21e-07),REACTOME_ER_TO_GOLGI_ANTEROGRADE_TRANSPORT(9.334e-07),REACTOME_TRANSPORT_TO_THE_GOLGI_AND_SUBSEQUENT_MODIFICATION(2.286e-06),REACTOME_INTRA_GOLGI_AND_RETROGRADE_GOLGI_TO_ER_TRAFFIC(3.517e-06)	REACTOME_INTRA_GOLGI_TRAFFIC(2.17e-09)	GO:0006891:intra-Golgi vesicle-mediated transport(8.611e-07),GO:0006888:endoplasmic reticulum to Golgi vesicle-mediated transport(1.601e-06)	.
Cluster_22	4	0	5	0	15	GART,MTHFD1L,PAICS,PPAT	0.1513	0	.	.	GO:0006189:'de novo' IMP biosynthetic process(3.154e-06),GO:0009113:purine nucleobase biosynthetic process(4.506e-06)	.
Cluster_19	3	0	4	0	12	NSMCE1,SMC5,SMC6	0.1589	0	.	.	.	.
Cluster_69	10	0	13	0	54	BUD13,CWC22,CWC27,DHX38,DHX8,PRPF38A,PRPF6,SART1,SNRNP200,SRRM2	0.1695	3	REACTOME_MRNA_SPLICING(5.451e-10),REACTOME_PROCESSING_OF_CAPPED_INTRON_CONTAINING_PRE_MRNA(3.908e-09),KEGG_SPLICEOSOME(8.376e-07)	REACTOME_MRNA_SPLICING(5.451e-10)	GO:0000398:mRNA splicing, via spliceosome(3.013e-15)	GO:0003723:RNA binding(3.138e-06)
Cluster_31	3	0	7	1	26	CACNA1C,CACNB2,CACNB3	0.1838	0	.	.	.	GO:0008331:high voltage-gated calcium channel activity(8.734e-07)
Cluster_75	9	0	9	0	33	BBS10,BBS2,BBS5,BBS9,CCT2,CCT7,CCT8,TCP1,TTC8	0.1862	6	REACTOME_BBSOME_MEDIATED_CARGO_TARGETING_TO_CILIUM(1.894e-17),REACTOME_CARGO_TRAFFICKING_TO_THE_PERICILIARY_MEMBRANE(5.312e-15),REACTOME_CILIUM_ASSEMBLY(1.94e-10),REACTOME_ORGANELLE_BIOGENESIS_AND_MAINTENANCE(3.873e-09),REACTOME_FOLDING_OF_ACTIN_BY_CCT_TRIC(3.215e-07),REACTOME_FORMATION_OF_TUBULIN_FOLDING_INTERMEDIATES_BY_CCT_TRIC(8.753e-06)	REACTOME_BBSOME_MEDIATED_CARGO_TARGETING_TO_CILIUM(1.894e-17)	GO:1904851:positive regulation of establishment of protein localization to telomere(2.637e-07),GO:1904871:positive regulation of protein localization to Cajal body(3.595e-07),GO:1904874:positive regulation of telomerase RNA localization to Cajal body(1.02e-06)	GO:0001103:RNA polymerase II repressing transcription factor binding(7.098e-06)
Cluster_55	5	0	7	0	27	SAR1A,SEC16A,SEC23A,SEC23B,SEC24A	0.188	0	.	.	GO:0090110:COPII-coated vesicle cargo loading(2.494e-08)	.
Cluster_23	3	0	5	0	14	CDH17,CTNND1,VAV2	0.1956	0	.	.	.	.
Cluster_53	4	0	8	0	30	IFT122,IFT140,TTC21B,WDR19	0.2387	1	REACTOME_INTRAFLAGELLAR_TRANSPORT(1.087e-06)	REACTOME_INTRAFLAGELLAR_TRANSPORT(1.087e-06)	GO:0035721:intraciliary retrograde transport(2.1e-09),GO:0035735:intraciliary transport involved in cilium assembly(2.848e-07)	.
Cluster_9	3	0	3	0	11	F10,F3,SERPINC1	0.2832	0	.	.	.	.
Cluster_12	9	0	19	0	98	ANXA1,CAMP,CAV3,DAG1,DYSF,FPR1,FPR2,LAMA2,UTRN	0.2917	0	.	.	.	.
Cluster_13	3	0	8	0	34	AKAP6,CASQ2,RYR2	0.3184	0	.	.	.	.
Cluster_28	3	0	5	0	22	CNGB1,GNAT1,PDE6A	0.3206	1	REACTOME_ACTIVATION_OF_THE_PHOTOTRANSDUCTION_CASCADE(2.627e-06)	REACTOME_ACTIVATION_OF_THE_PHOTOTRANSDUCTION_CASCADE(2.627e-06)	GO:0016056:rhodopsin mediated signaling pathway(3.419e-06)	.
Cluster_15	3	0	6	0	25	ITPR1,ITPR3,STIM1	0.3264	1	REACTOME_ELEVATION_OF_CYTOSOLIC_CA2_LEVELS(6.992e-06)	REACTOME_ELEVATION_OF_CYTOSOLIC_CA2_LEVELS(6.992e-06)	.	.
Cluster_17	4	0	6	0	20	TAX1BP1,TNFAIP3,TNIP1,TRAF1	0.3355	0	.	.	.	.
Cluster_33	3	0	5	0	21	EPHA1,EPHA4,NGEF	0.3391	0	.	.	.	.
Cluster_47	8	0	9	0	35	FRS2,HGF,MET,NTRK1,PARD3,PRKCI,SQSTM1,WDFY3	0.3444	0	.	.	.	.
Cluster_2	3	0	8	0	37	LAMB1,LAMB2,LAMC1	0.3671	0	.	.	.	.
Cluster_26	3	0	4	0	15	EXOC1,EXOC4,EXOC6	0.3726	0	.	.	.	.
Cluster_48	3	0	3	0	10	PNPT1,PPP1R8,SUPV3L1	0.3913	0	.	.	.	.
Cluster_38	5	0	6	0	30	FERMT2,ILK,RICTOR,TSC1,TSC2	0.3951	0	.	.	.	.
Cluster_67	9	0	12	0	99	AHCTF1,MAD1L1,NUP107,NUP133,NUP205,NUP62,NUP98,RANBP2,TPR	0.4031	53	REACTOME_REGULATION_OF_GLUCOKINASE_BY_GLUCOKINASE_REGULATORY_PROTEIN(2.072e-13),REACTOME_EXPORT_OF_VIRAL_RIBONUCLEOPROTEINS_FROM_NUCLEUS(2.512e-13),REACTOME_NUCLEAR_IMPORT_OF_REV_PROTEIN(3.028e-13),REACTOME_SUMOYLATION_OF_SUMOYLATION_PROTEINS(3.633e-13),REACTOME_TRANSPORT_OF_THE_SLBP_DEPENDANT_MATURE_MRNA(4.339e-13),REACTOME_NUCLEAR_PORE_COMPLEX_NPC_DISASSEMBLY(4.339e-13),REACTOME_INTERACTIONS_OF…	REACTOME_REGULATION_OF_GLUCOKINASE_BY_GLUCOKINASE_REGULATORY_PROTEIN(2.072e-13)	GO:0006409:tRNA export from nucleus(6.178e-14),GO:0006110:regulation of glycolytic process(2.359e-13),GO:0075733:intracellular transport of virus(7.254e-13),GO:0060964:regulation of gene silencing by miRNA(1.517e-12),GO:0016925:protein sumoylation(4.464e-12),GO:1900034:regulation of cellular response to heat(1.24e-11),GO:0006406:mRNA export from nucleus(7.613e-11),GO:0019083:viral transcription(1…	GO:0017056:structural constituent of nuclear pore(8.999e-12)
Cluster_66	5	0	6	0	25	GLI2,GLI3,PTCH2,SMO,SUFU	0.4037	5	KEGG_BASAL_CELL_CARCINOMA(6.214e-09),KEGG_HEDGEHOG_SIGNALING_PATHWAY(6.769e-09),REACTOME_HEDGEHOG_ON_STATE(5.291e-08),REACTOME_SIGNALING_BY_HEDGEHOG(7.948e-07),REACTOME_GLI_PROTEINS_BIND_PROMOTERS_OF_HH_RESPONSIVE_GENES_TO_PROMOTE_TRANSCRIPTION(8.647e-06)	KEGG_BASAL_CELL_CARCINOMA(6.214e-09)	GO:0045879:negative regulation of smoothened signaling pathway(3.295e-07),GO:0021775:smoothened signaling pathway involved in ventral spinal cord interneuron specification(1.877e-06),GO:0021776:smoothened signaling pathway involved in spinal cord motor neuron cell fate specification(1.877e-06),GO:0007224:smoothened signaling pathway(8.515e-06)	.
Cluster_51	3	0	3	0	13	NEDD4L,SCNN1A,SCNN1B	0.4687	0	.	.	.	.
Cluster_39	3	0	4	0	21	ACE,AGT,REN	0.4718	2	KEGG_RENIN_ANGIOTENSIN_SYSTEM(8.226e-06),REACTOME_METABOLISM_OF_ANGIOTENSINOGEN_TO_ANGIOTENSINS(9.597e-06)	KEGG_RENIN_ANGIOTENSIN_SYSTEM(8.226e-06)	.	.
Cluster_41	4	0	5	0	23	DGCR8,DICER1,DROSHA,FUS	0.4763	0	.	.	.	GO:0004525:ribonuclease III activity(4.274e-07)
Cluster_58	5	0	8	0	61	NCAPD2,NCAPD3,NCAPG,NCAPG2,SMC2	0.4824	0	.	.	GO:0007076:mitotic chromosome condensation(5.077e-08)	.
Cluster_74	4	0	3	0	13	PSMB4,PSMD1,PSMD13,PSMD5	0.4859	35	REACTOME_CROSS_PRESENTATION_OF_SOLUBLE_EXOGENOUS_ANTIGENS_ENDOSOMES(8.106e-07),REACTOME_NEGATIVE_REGULATION_OF_NOTCH4_SIGNALING(1.087e-06),REACTOME_AUF1_HNRNP_D0_BINDS_AND_DESTABILIZES_MRNA(1.166e-06),REACTOME_DEGRADATION_OF_AXIN(1.166e-06),REACTOME_REGULATION_OF_RUNX3_EXPRESSION_AND_ACTIVITY(1.166e-06),REACTOME_DEGRADATION_OF_DVL(1.338e-06),REACTOME_STABILIZATION_OF_P53(1.338e-06),REACTOME_METAB…	REACTOME_CROSS_PRESENTATION_OF_SOLUBLE_EXOGENOUS_ANTIGENS_ENDOSOMES(8.106e-07)	GO:0006521:regulation of cellular amino acid metabolic process(7.154e-07),GO:0010972:negative regulation of G2/M transition of mitotic cell cycle(1.023e-06),GO:0038061:NIK/NF-kappaB signaling(1.608e-06),GO:1902036:regulation of hematopoietic stem cell differentiation(2.283e-06),GO:0061418:regulation of transcription from RNA polymerase II promoter in response to hypoxia(2.55e-06),GO:0002479:antig…	.
Cluster_35	4	1	4	0	23	ERCC2,GTF2E1,GTF2F1,MMS19	0.5015	0	.	.	.	.
Cluster_46	3	0	4	1	15	CENPC,CENPN,CENPT	0.5023	0	.	.	GO:0051382:kinetochore assembly(5.26e-06)	.
Cluster_25	3	0	3	0	12	PLXNC1,SEMA3B,SEMA7A	0.542	0	.	.	.	.
Cluster_61	3	0	3	0	13	LEO1,SSRP1,SUPT6H	0.5482	0	.	.	.	.
Cluster_49	3	0	5	0	23	PPP2R1B,STRIP2,TRAF3IP3	0.5661	0	.	.	.	.
Cluster_3	5	0	6	0	48	AHI1,CC2D2A,CEP290,MKS1,TMEM67	0.5893	2	REACTOME_ANCHORING_OF_THE_BASAL_BODY_TO_THE_PLASMA_MEMBRANE(9.477e-08),REACTOME_CILIUM_ASSEMBLY(3.432e-06)	REACTOME_ANCHORING_OF_THE_BASAL_BODY_TO_THE_PLASMA_MEMBRANE(9.477e-08)	GO:0097711:ciliary basal body-plasma membrane docking(4.409e-08),GO:0060271:cilium assembly(1.273e-06)	.
Cluster_54	4	0	6	0	50	CFTR,EZR,SLC26A6,SLC9A3R1	0.6123	0	.	.	.	.
Cluster_60	3	0	3	0	20	GOSR2,SCFD1,USO1	0.6748	0	.	.	.	.
Cluster_56	4	0	8	0	42	ANK3,NFASC,NRCAM,SCN5A	0.7127	1	REACTOME_INTERACTION_BETWEEN_L1_AND_ANKYRINS(1.342e-07)	REACTOME_INTERACTION_BETWEEN_L1_AND_ANKYRINS(1.342e-07)	.	.
Cluster_21	4	0	9	0	51	LTV1,NOB1,RIOK1,TSR1	0.7184	0	.	.	.	.
Cluster_11	4	0	6	1	47	CRKL,DOCK1,ELMO1,RAPGEF1	0.7299	0	.	.	.	.
Cluster_30	5	0	8	0	48	CDK5RAP2,CENPJ,CEP152,CEP63,STIL	0.7453	0	.	.	GO:0007099:centriole replication(7.664e-08)	.
Cluster_62	4	0	5	0	30	ALB,DAB2,GC,LRP2	0.7456	0	.	.	.	.
Cluster_8	7	0	11	0	61	TGFBRAP1,VPS16,VPS18,VPS33A,VPS39,VPS41,VPS8	0.7578	0	.	.	GO:0008333:endosome to lysosome transport(2.788e-11),GO:0034058:endosomal vesicle fusion(3.628e-08)	.
Cluster_64	5	0	5	0	41	COL1A1,COL1A2,COL3A1,COL5A2,PCOLCE	0.7889	8	REACTOME_ASSEMBLY_OF_COLLAGEN_FIBRILS_AND_OTHER_MULTIMERIC_STRUCTURES(1.017e-08),REACTOME_COLLAGEN_BIOSYNTHESIS_AND_MODIFYING_ENZYMES(1.592e-08),REACTOME_COLLAGEN_FORMATION(6.592e-08),REACTOME_SYNDECAN_INTERACTIONS(4.023e-07),REACTOME_MET_ACTIVATES_PTK2_SIGNALING(5.928e-07),REACTOME_MET_PROMOTES_CELL_MOTILITY(1.903e-06),REACTOME_COLLAGEN_CHAIN_TRIMERIZATION(2.485e-06),REACTOME_NON_INTEGRIN_MEMBRA…	REACTOME_ASSEMBLY_OF_COLLAGEN_FIBRILS_AND_OTHER_MULTIMERIC_STRUCTURES(1.017e-08)	GO:0030199:collagen fibril organization(2.41e-06),GO:0071230:cellular response to amino acid stimulus(3.568e-06)	GO:0005201:extracellular matrix structural constituent(8.45e-08),GO:0030020:extracellular matrix structural constituent conferring tensile strength(5.138e-07)
Cluster_50	4	0	4	0	22	IFIT2,IFIT3,OAS3,OASL	0.8032	1	REACTOME_INTERFERON_ALPHA_BETA_SIGNALING(2.949e-06)	REACTOME_INTERFERON_ALPHA_BETA_SIGNALING(2.949e-06)	GO:0060337:type I interferon signaling pathway(2.038e-06)	.
Cluster_27	5	0	7	0	42	EIF3A,EIF3B,EIF4G1,EIF5B,MKNK1	0.8123	0	.	.	.	GO:0003743:translation initiation factor activity(1.266e-06)
Cluster_63	4	0	4	0	23	ASXL1,DNMT3A,EZH2,JARID2	0.8341	0	.	.	.	.
Cluster_6	12	0	19	0	116	AKAP5,APC,AXIN2,DLG1,DLG4,GRIN1,GRIN2A,KIF13B,LRP8,NOS1,RELN,VLDLR	0.8599	0	.	.	GO:2000310:regulation of NMDA receptor activity(1.276e-07)	.
Cluster_5	4	0	6	0	33	GGA3,IGF2R,RAB4A,RABEP1	0.8792	0	.	.	.	.
Cluster_37	4	0	8	0	54	DUOX1,DUOX2,DUOXA1,DUOXA2	0.8793	0	.	.	.	.
Cluster_43	5	0	5	0	30	NCOA1,NCOA2,NR1H4,NR1I2,NR3C1	0.9071	1	REACTOME_SUMOYLATION(2.347e-06)	REACTOME_SUMOYLATION(2.347e-06)	.	GO:0030374:nuclear receptor transcription coactivator activity(3.158e-06)
Cluster_65	4	0	5	0	28	C6,C7,C8A,C9	0.919	3	REACTOME_TERMINAL_PATHWAY_OF_COMPLEMENT(1.269e-09),KEGG_PRION_DISEASES(2.108e-07),KEGG_COMPLEMENT_AND_COAGULATION_CASCADES(2.79e-06)	REACTOME_TERMINAL_PATHWAY_OF_COMPLEMENT(1.269e-09)	GO:0019835:cytolysis(1.255e-08)	.
Cluster_34	4	0	7	0	43	ROBO2,ROBO4,SLIT2,SLIT3	0.9469	1	REACTOME_REGULATION_OF_COMMISSURAL_AXON_PATHFINDING_BY_SLIT_AND_ROBO(8.248e-06)	REACTOME_REGULATION_OF_COMMISSURAL_AXON_PATHFINDING_BY_SLIT_AND_ROBO(8.248e-06)	GO:0061364:apoptotic process involved in luteolysis(7.512e-07)	.
Cluster_10	4	0	7	0	41	FLT1,IQGAP1,KDR,NRP2	0.9471	0	.	.	.	GO:0005021:vascular endothelial growth factor-activated receptor activity(1.465e-06)
Cluster_44	3	0	5	0	31	PPFIA1,PTPRF,PTPRS	0.9705	0	.	.	.	.
Cluster_29	4	0	4	0	27	LATS1,TBX5,TEAD4,WWTR1	0.9759	0	.	.	.	.
Cluster_45	4	0	5	0	29	DCP1A,EDC3,EDC4,LSM1	0.9804	3	REACTOME_MRNA_DECAY_BY_5_TO_3_EXORIBONUCLEASE(9.934e-09),REACTOME_DEADENYLATION_DEPENDENT_MRNA_DECAY(1.25e-06),KEGG_RNA_DEGRADATION(1.527e-06)	REACTOME_MRNA_DECAY_BY_5_TO_3_EXORIBONUCLEASE(9.934e-09)	GO:0043928:exonucleolytic catabolism of deadenylated mRNA(1.385e-07),GO:0031087:deadenylation-independent decapping of nuclear-transcribed mRNA(2.103e-06)	.

## Sheet: TableS8
Table S8. Known IBD and PD genes and 120 significant genes from SKAT-O and NHC analysis of IBD-PD cohort
Gene Symbol	Known PD gene	Known IBD gene	IBD-PD significant gene
LRRK2	+	+	+
ATG16L1	-	+	+
IFNAR1	-	+	+
IL6ST	-	+	+
NOD2	-	+	+
NOS2	-	+	+
NXPE4	-	+	+
FIG4	+	-	+
TMEM230	+	-	+
VAC14	+	-	+
ACOT8	-	-	+
ACSBG2	-	-	+
AMBRA1	-	-	+
ARMC5	-	-	+
ARRDC2	-	-	+
ATP11B	-	-	+
ATP6V0A1	-	-	+
ATP6V0A2	-	-	+
ATP6V0D2	-	-	+
ATP6V1B1	-	-	+
ATP6V1H	-	-	+
BACH1-IT2	-	-	+
BBX	-	-	+
BCL2L2	-	-	+
BIN3	-	-	+
BMS1	-	-	+
CCDC146	-	-	+
CHRNB1	-	-	+
CLN6	-	-	+
CLPP	-	-	+
CNGB3	-	-	+
CSRNP1	-	-	+
DHRS2	-	-	+
ECSIT	-	-	+
EML6	-	-	+
EPS15	-	-	+
FAF1	-	-	+
FAM169A	-	-	+
FCHO1	-	-	+
FCHO2	-	-	+
FIGNL1	-	-	+
FMO5	-	-	+
FNDC3B	-	-	+
GBE1	-	-	+
GLI2	-	-	+
GMPS	-	-	+
GNAT2	-	-	+
GOLGA3	-	-	+
GPR107	-	-	+
GTF3C1	-	-	+
GTF3C2	-	-	+
GTF3C5	-	-	+
HGS	-	-	+
HHIPL1	-	-	+
HINT3	-	-	+
IL10RA	-	-	+
IMPDH1	-	-	+
IMPDH2	-	-	+
IPO8	-	-	+
JAK1	-	-	+
KDM5B	-	-	+
KIF1B	-	-	+
KLF11	-	-	+
KLHL40	-	-	+
KRT13	-	-	+
KRT73	-	-	+
LIN9	-	-	+
LINC02037	-	-	+
LMAN1L	-	-	+
LRRC27	-	-	+
MCM3AP	-	-	+
MYBL2	-	-	+
MYO1A	-	-	+
NMT2	-	-	+
NOD1	-	-	+
OTOP2	-	-	+
PAX4	-	-	+
PCDHB10	-	-	+
PDE6C	-	-	+
PDHX	-	-	+
PDLIM5	-	-	+
PIK3C3	-	-	+
PIK3R4	-	-	+
PIKFYVE	-	-	+
PLEKHG1	-	-	+
PPARGC1B	-	-	+
PTPN4	-	-	+
RAD54L2	-	-	+
RASGEF1B	-	-	+
RB1CC1	-	-	+
RBL1	-	-	+
RBM11	-	-	+
RBM42	-	-	+
RDH8	-	-	+
RPH3A	-	-	+
SBNO1	-	-	+
SECISBP2L	-	-	+
SEMA3D	-	-	+
SH3BGRL3	-	-	+
SLC22A3	-	-	+
SLC36A4	-	-	+
SNX17	-	-	+
SPATS1	-	-	+
SPG21	-	-	+
SSUH2	-	-	+
STAT2	-	-	+
TAS2R3	-	-	+
TFB1M	-	-	+
TFDP1	-	-	+
TMEM132C	-	-	+
TP53I3	-	-	+
TRIM22	-	-	+
TTC6	-	-	+
TXLNA	-	-	+
ULK2	-	-	+
USP22	-	-	+
VAX2	-	-	+
VWA3A	-	-	+
YBX3	-	-	+
ZFYVE16	-	-	+
GALC	+	+	-
KIF21B	+	+	-
ADA	-	+	-
ADAM30	-	+	-
ADCY3	-	+	-
BRE	-	+	-
C10orf58	-	+	-
C1orf53	-	+	-
CALM3	-	+	-
CARD11	-	+	-
CARD9	-	+	-
CCDC88B	-	+	-
CCL13	-	+	-
CCL2	-	+	-
CCR6	-	+	-
CD226	-	+	-
CD40	-	+	-
CD48	-	+	-
CD6	-	+	-
CEBPB	-	+	-
CEBPG	-	+	-
CISD1	-	+	-
CNTF	-	+	-
CPEB4	-	+	-
CREB5	-	+	-
CREM	-	+	-
CRTC3	-	+	-
CTSZ	-	+	-
CXCR5	-	+	-
DAP	-	+	-
DLD	-	+	-
DNMT3B	-	+	-
DOK3	-	+	-
EBF1	-	+	-
EPO	-	+	-
ERAP1	-	+	-
ERAP2	-	+	-
FASLG	-	+	-
FCGR2A	-	+	-
FCGR2B	-	+	-
FCGR3A	-	+	-
FOS	-	+	-
FOSL2	-	+	-
FUT2	-	+	-
GNA12	-	+	-
GPR18	-	+	-
GPR183	-	+	-
GPR35	-	+	-
GPR65	-	+	-
GPX4	-	+	-
HCK	-	+	-
HMHA1	-	+	-
HNF4A	-	+	-
IBD5	-	+	-
ICOSLG	-	+	-
IFIH1	-	+	-
IFNG	-	+	-
IFNGR2	-	+	-
IKZF1	-	+	-
IL10	-	+	-
IL12B	-	+	-
IL15RA	-	+	-
IL18RAP	-	+	-
IL1R1	-	+	-
IL2	-	+	-
IL21	-	+	-
IL23R	-	+	-
IL27	-	+	-
IL2RA	-	+	-
IL31RA	-	+	-
IPMK	-	+	-
IRF5	-	+	-
IRF8	-	+	-
IRGM	-	+	-
ITGAL	-	+	-
ITIH4	-	+	-
JAK2	-	+	-
JAZF1	-	+	-
JRKL	-	+	-
LACC1	-	+	-
LGALS9	-	+	-
LIF	-	+	-
LITAF	-	+	-
LOH12CR1	-	+	-
LPXN	-	+	-
LSP1	-	+	-
MAML2	-	+	-
MANBA	-	+	-
MAP3K8	-	+	-
MLH3	-	+	-
MST1	-	+	-
MUC19	-	+	-
NDFIP1	-	+	-
NFIL3	-	+	-
NFKB1	-	+	-
NKX2-3	-	+	-
NXPE1	-	+	-
ORMDL3	-	+	-
OSM	-	+	-
PFKB4	-	+	-
PHACTR2	-	+	-
PLCL1	-	+	-
PRDM1	-	+	-
PRKCB	-	+	-
PRKCD	-	+	-
PTGER4	-	+	-
PTPN22	-	+	-
RASGRP1	-	+	-
REL	-	+	-
RELA	-	+	-
RFTN2	-	+	-
RIPK2	-	+	-
RORC	-	+	-
RPS6KA2	-	+	-
RPS6KB1	-	+	-
RTEL1-TNFRSF6B	-	+	-
SLC9A3	-	+	-
SMAD3	-	+	-
SMAD7	-	+	-
SMURF1	-	+	-
SOCS1	-	+	-
SP140	-	+	-
SPRED1	-	+	-
SPRED2	-	+	-
SPRY4	-	+	-
STAT1	-	+	-
STAT3	-	+	-
STAT4	-	+	-
TAB1	-	+	-
TAGAP	-	+	-
TNFAIP3	-	+	-
TNFRSF14	-	+	-
TNFRSF18	-	+	-
TNFRSF4	-	+	-
TNFRSF6B	-	+	-
TNFRSF9	-	+	-
TNFSF15	-	+	-
TNFSF18	-	+	-
TNNI2	-	+	-
TRAF3IP2	-	+	-
TRIB1	-	+	-
TSPAN14	-	+	-
TUBD1	-	+	-
TYK2	-	+	-
UCN	-	+	-
VDR	-	+	-
ZFP36L1	-	+	-
ZFP90	-	+	-
ZNF831	-	+	-
ZPBP	-	+	-
ABCB1	+	-	-
ADORA1	+	-	-
ANG	+	-	-
ANXA1	+	-	-
ATG12	+	-	-
ATG7	+	-	-
ATP10B	+	-	-
ATP13A2	+	-	-
ATP1A3	+	-	-
ATP6AP2	+	-	-
ATP7B	+	-	-
C19orf12	+	-	-
CCN3	+	-	-
CHCHD10	+	-	-
CHCHD2	+	-	-
CIZ1	+	-	-
COQ2	+	-	-
CP	+	-	-
CYP27A1	+	-	-
DAGLB	+	-	-
DCTN1	+	-	-
DNAJB2	+	-	-
DNAJB6	+	-	-
DNAJC12	+	-	-
DNAJC13	+	-	-
DNAJC6	+	-	-
DNM1L	+	-	-
DYNC1H1	+	-	-
EIF4G1	+	-	-
FBXO7	+	-	-
FOXG1	+	-	-
GBA	+	-	-
GCH1	+	-	-
GIGYF2	+	-	-
GJC2	+	-	-
GRN	+	-	-
HNRNPA2B1	+	-	-
HSPA8	+	-	-
HTRA2	+	-	-
KCND3	+	-	-
KIF24	+	-	-
LAMP2	+	-	-
LIN28A	+	-	-
LRP10	+	-	-
MAPT	+	-	-
MCEE	+	-	-
MECP2	+	-	-
NEFM	+	-	-
NOTCH3	+	-	-
NR4A2	+	-	-
NUS1	+	-	-
PABPC4L	+	-	-
PARK7	+	-	-
PARL	+	-	-
PINK1	+	-	-
PLA2G6	+	-	-
PODXL	+	-	-
POLG	+	-	-
POLG2	+	-	-
PPP2R5D	+	-	-
PRKAR1B	+	-	-
PRKN	+	-	-
PRKRA	+	-	-
PSAP	+	-	-
PSEN1	+	-	-
PSEN2	+	-	-
PTRHD1	+	-	-
RAB39B	+	-	-
RHOT1	+	-	-
RHOT2	+	-	-
RIC3	+	-	-
SLC18A2	+	-	-
SLC25A46	+	-	-
SLC30A10	+	-	-
SLC39A14	+	-	-
SLC6A3	+	-	-
SLURP1	+	-	-
SMPD1	+	-	-
SNCA	+	-	-
SORL1	+	-	-
SPG11	+	-	-
SYNJ1	+	-	-
TARDBP	+	-	-
TBK1	+	-	-
TGM6	+	-	-
TH	+	-	-
TMEM175	+	-	-
TRAP1	+	-	-
TRPM2	+	-	-
TVP23A	+	-	-
UCHL1	+	-	-
UQCRC1	+	-	-
VPS13C	+	-	-
VPS35	+	-	-
WARS2	+	-	-
WASL	+	-	-
WDR45	+	-	-

## Sheet: TableS9
Table S9. IPA canonical pathway enrichment analysis of 120 SKAT-O and NHC significant IBD-PD genes, known IBD genes and known PD genes
Ingenuity Canonical Pathways	IBD_PD_P-value	IBD_PD_Ratio	IBD_PD_Molecules	Known_IBD_P-value	Known_IBD_Ratio	Known_IBD_Molecules	Known_PD_P-value	Known_PD_Ratio	Known_PD_Molecules		Significant in IBD-PD, known IBD and known PD analysis
Phagosome Maturation	2.45471e-05	0.0458	ATP6V0A1,ATP6V0A2,ATP6V0D2,ATP6V1B1,ATP6V1H,PIK3C3,PIKFYVE	0.210603	0.013	CTSZ,TUBD1	0.0380189	0.0195	ATP6AP2,DYNC1H1,LAMP2		Significant in IBD-PD and known PD anaylsis
Purine Nucleotides De Novo Biosynthesis II	2.69153e-05	0.273	GMPS,IMPDH1,IMPDH2	.	.	.	.	.	.		Significant in IBD-PD and known IBD anaylsis
Assembly of RNA Polymerase III Complex	4.67735e-05	0.231	GTF3C1,GTF3C2,GTF3C5	.	.	.	.	.	.		Significant only in IBD-PD analysis
Iron homeostasis signaling pathway	0.0001	0.0455	ATP6V0A1,ATP6V0A2,ATP6V0D2,ATP6V1B1,ATP6V1H,JAK1	0.000453266	0.0376	EPO,JAK2,SMAD3,STAT3,TYK2	0.0263027	0.0226	ATP6AP2,CP,SLC39A14		Significant in known PD and known IBD analysis
Coronavirus Pathogenesis Pathway	0.000109648	0.0361	IFNAR1,JAK1,PIK3C3,PIKFYVE,RBL1,STAT2,TFDP1	7.32785e-11	0.0619	CCL2,FASLG,FOS,IFNAR1,IFNG,NFKB1,REL,RELA,SMAD3,STAT1,STAT3,TYK2	0.608135	0.00515	TBK1		Significant only in known PD analysis
CNTF Signaling	0.000269153	0.0714	IL6ST,JAK1,PIK3C3,PIK3R4	2.0823e-11	0.143	CNTF,IL6ST,JAK2,RPS6KA2,RPS6KB1,STAT1,STAT3,TYK2	.	.	.		Significant only in known IBD analysis
Role of MAPK Signaling in Promoting the Pathogenesis of Influenza	0.000380189	0.0455	ATP6V0A1,ATP6V0A2,ATP6V0D2,ATP6V1B1,ATP6V1H	0.456174	0.00909	NFKB1	0.0977237	0.0182	ATP6AP2,PLA2G6
Role of JAK1, JAK2 and TYK2 in Interferon Signaling	0.00040738	0.115	IFNAR1,JAK1,STAT2	1.02942e-22	0.423	IFNAR1,IFNG,IFNGR2,JAK2,NFKB1,REL,RELA,SOCS1,STAT1,STAT3,TYK2	.	.	.
Th1 Pathway	0.000512861	0.0427	IFNAR1,IL10RA,JAK1,PIK3C3,PIK3R4	8.52992e-25	0.154	CD40,ICOSLG/LOC102723996,IFNAR1,IFNG,IFNGR2,IL10,IL12B,IL2,IL27,JAK2,LGALS9,NFIL3,NFKB1,SOCS1,STAT1,STAT3,STAT4,TYK2	0.0186209	0.0256	NOTCH3,PSEN1,PSEN2
Pancreatic Adenocarcinoma Signaling	0.000660693	0.0403	JAK1,PIK3C3,PIK3R4,RBL1,TFDP1	6.98771e-08	0.0645	JAK2,NFKB1,REL,RELA,SMAD3,STAT1,STAT3,TYK2	.	.	.
Glucocorticoid Receptor Signaling	0.000933254	0.0185	IFNAR1,IL10RA,IL6ST,JAK1,KRT13,KRT73,NOS2,PIK3C3,PIK3R4,TFB1M	3.97549e-14	0.0406	CCL13,CCL2,FOS,IFNAR1,IFNG,IL10,IL15RA,IL18RAP,IL1R1,IL2,IL2RA,IL31RA,IL6ST,JAK2,NFKB1,NOS2,RELA,SMAD3,STAT1,STAT3,TAB1,TYK2	0.483059	0.00554	ANXA1,HSPA8,PLA2G6
IL-9 Signaling	0.000977237	0.0857	JAK1,PIK3C3,PIK3R4	1.19818e-07	0.143	NFKB1,REL,RELA,STAT1,STAT3	.	.	.
Interferon Signaling	0.00107152	0.0833	IFNAR1,JAK1,STAT2	1.62508e-13	0.222	IFNAR1,IFNG,IFNGR2,JAK2,RELA,SOCS1,STAT1,TYK2	.	.	.
JAK/STAT Signaling	0.00114815	0.0488	JAK1,PIK3C3,PIK3R4,STAT2	8.88947e-15	0.134	CEBPB,FOS,JAK2,NFKB1,REL,RELA,SOCS1,STAT1,STAT3,STAT4,TYK2	.	.	.
Autophagy	0.00125893	0.0282	AMBRA1,ATG16L1,NOD2,PIK3C3,PIK3R4,RB1CC1	0.000110884	0.0327	ATG16L1,CALM1 (includes others),CREB5,FOS,NFKB1,NOD2,RIPK2	0.00057544	0.028	ATG12,ATG7,LAMP2,PPP2R5D,PRKAR1B,TBK1
Relaxin Signaling	0.00158489	0.0331	GNAT2,NOS2,PDE6C,PIK3C3,PIK3R4	7.04565e-06	0.0464	ADCY3,FOS,GNA12,NFKB1,NOS2,REL,RELA	0.516416	0.00662	PRKAR1B
IL-12 Signaling and Production in Macrophages	0.0018197	0.0262	IL10RA,IL6ST,NOD2,NOS2,PIK3C3,PIK3R4	6.90235e-40	0.136	CALM1 (includes others),CD40,CEBPB,FCGR2A,FCGR2B,FCGR3A/FCGR3B,FOS,IFIH1,IFNG,IL10,IL12B,IL6ST,IRF5,IRF8,JAK2,MAP3K8,MST1,NFIL3,NFKB1,NOD2,NOS2,PRKCB,PRKCD,REL,RELA,RIPK2,STAT1,STAT3,STAT4,TYK2,VDR	.	.	.
Non-Small Cell Lung Cancer Signaling	0.00186209	0.043	PIK3C3,PIK3R4,RBL1,TFDP1	.	.	.	.	.	.
Small Cell Lung Cancer Signaling	0.00190546	0.0426	PIK3C3,PIK3R4,RBL1,TFDP1	0.0105301	0.0319	NFKB1,REL,RELA	.	.	.
Th1 and Th2 Activation Pathway	0.00251189	0.0299	IFNAR1,IL10RA,JAK1,PIK3C3,PIK3R4	3.16091e-26	0.126	CD40,ICOSLG/LOC102723996,IFNAR1,IFNG,IFNGR2,IKZF1,IL10,IL12B,IL2,IL27,IL2RA,JAK2,LGALS9,NFIL3,NFKB1,SOCS1,STAT1,STAT3,STAT4,TNFRSF4,TYK2	0.0467735	0.018	NOTCH3,PSEN1,PSEN2
Mouse Embryonic Stem Cell Pluripotency	0.00269153	0.0388	IL6ST,JAK1,PIK3C3,PIK3R4	6.06554e-06	0.0583	IL6ST,JAK2,LIF,STAT3,TAB1,TYK2	.	.	.
Urate Biosynthesis/Inosine 5'-phosphate Degradation	0.00269153	0.143	IMPDH1,IMPDH2	0.0470922	0.0714	LACC1	.	.	.
Chaperone Mediated Autophagy Signaling Pathway	0.0030903	0.0184	ATP6V0A1,ATP6V0A2,ATP6V0D2,ATP6V1B1,ATP6V1H,LRRK2,PIK3C3,PIK3R4	0.116027	0.0117	GPX4,LRRK2,MST1,NFKB1,RELA	0.00020893	0.0211	ATP6AP2,HSPA8,LAMP2,LRRK2,MAPT,PARK7,SNCA,TBK1,UCHL1
NOD1/2 Signaling Pathway	0.0030903	0.0284	ATG16L1,IFNAR1,NOD1,NOD2,NOS2	3.21694e-29	0.131	ATG16L1,CARD9,CCL2,CNTF,FASLG,FOS,IFNAR1,IFNG,IL12B,IL2,IL21,IRF5,LIF,MAP3K8,NFKB1,NOD2,NOS2,OSM,RELA,RIPK2,TNFAIP3,TNFSF15,TNFSF18	0.206063	0.0114	HSPA8,TBK1
Phototransduction Pathway	0.00323594	0.0566	CNGB3,GNAT2,PDE6C	.	.	.	0.224905	0.0189	PRKAR1B
Macrophage Classical Activation Signaling Pathway	0.00346737	0.0278	IFNAR1,JAK1,NOS2,PDHX,STAT2	8.83501e-31	0.133	CD40,CNTF,DLD,FASLG,IFNAR1,IFNG,IFNGR2,IL10,IL12B,IL2,IL21,IRF5,IRF8,JAK2,LIF,NFKB1,NOS2,OSM,RELA,SOCS1,STAT1,STAT3,TNFSF15,TYK2	.	.	.
Macrophage Alternative Activation Signaling Pathway	0.00346737	0.0278	IL10RA,JAK1,NOS2,PIK3C3,PIK3R4	1.11118e-18	0.0944	CEBPB,CREB5,FCGR2B,FOS,IL10,IL12B,IRF5,JAK2,NFKB1,NOS2,REL,RELA,RPS6KB1,SOCS1,STAT1,STAT3,TYK2	.	.	.
Prostate Cancer Signaling	0.00346737	0.036	PIK3C3,PIK3R4,RBL1,TFDP1	0.00196724	0.036	CREB5,NFKB1,REL,RELA	.	.	.
Colorectal Cancer Metastasis Signaling	0.00371535	0.0227	GNAT2,IL6ST,JAK1,NOS2,PIK3C3,PIK3R4	1.40481e-12	0.0568	ADCY3,FOS,GNA12,IFNG,IL6ST,JAK2,NFKB1,NOS2,PTGER4,REL,RELA,SMAD3,STAT1,STAT3,TYK2	0.133352	0.0114	PRKAR1B,RHOT1,RHOT2
EGF Signaling	0.00380189	0.0536	JAK1,PIK3C3,PIK3R4	7.74008e-05	0.0714	FOS,RPS6KB1,STAT1,STAT3	.	.	.
Insulin Secretion Signaling Pathway	0.00389045	0.0225	JAK1,KLF11,PDHX,PIK3C3,PIK3R4,STAT2	5.61923e-10	0.0481	ADCY3,CREB5,DLD,HCK,JAK2,PLCL1,PRKCB,PRKCD,RPS6KB1,STAT1,STAT3,STAT4,TYK2	0.371535	0.00741	EIF4G1,PRKAR1B
Role of IL-17A in Arthritis	0.00398107	0.0526	NOS2,PIK3C3,PIK3R4	2.86822e-06	0.0877	CCL2,NFKB1,NOS2,REL,RELA	.	.	.
MSP-RON Signaling Pathway	0.00416869	0.0517	NOS2,PIK3C3,PIK3R4	1.75416e-09	0.121	CCL2,IFNG,IL12B,JAK2,MST1,NOS2,RPS6KA2	.	.	.
SPINK1 General Cancer Pathway	0.0047863	0.0492	JAK1,PIK3C3,PIK3R4	0.00235461	0.0492	JAK2,STAT3,TYK2	.	.	.
Role of NANOG in Mammalian Embryonic Stem Cell Pluripotency	0.00489779	0.0328	IL6ST,JAK1,PIK3C3,PIK3R4	0.000280665	0.041	IL6ST,JAK2,LIF,STAT3,TYK2	.	.	.
Glioma Signaling	0.00489779	0.0328	PIK3C3,PIK3R4,RBL1,TFDP1	0.0243626	0.0246	CALM1 (includes others),PRKCB,PRKCD	.	.	.
IL-2 Signaling	0.00501187	0.0484	JAK1,PIK3C3,PIK3R4	0.000128801	0.0645	FOS,IL2,IL2RA,SOCS1	.	.	.
Purine Nucleotides Degradation II (Aerobic)	0.00501187	0.105	IMPDH1,IMPDH2	0.00190918	0.105	ADA,LACC1	.	.	.
Role of PI3K/AKT Signaling in the Pathogenesis of Influenza	0.00524807	0.0476	IFNAR1,PIK3C3,PIK3R4	5.38057e-06	0.0794	IFNAR1,IFNG,NFKB1,REL,RELA	.	.	.
Role of JAK1 and JAK3 in γc Cytokine Signaling	0.00630957	0.0448	JAK1,PIK3C3,PIK3R4	1.37465e-10	0.119	IL15RA,IL2,IL21,IL2RA,JAK2,SOCS1,STAT1,STAT3	.	.	.
IL-17A Signaling in Airway Cells	0.00630957	0.0448	JAK1,PIK3C3,PIK3R4	6.55422e-09	0.104	JAK2,NFKB1,REL,RELA,STAT3,TRAF3IP2,TYK2	.	.	.
IL-7 Signaling Pathway	0.00794328	0.0411	JAK1,PIK3C3,PIK3R4	1.32171e-05	0.0685	CXCR5,EBF1,IFNG,SOCS1,STAT1	0.295801	0.0137	FOXG1
Role of Pattern Recognition Receptors in Recognition of Bacteria and Viruses	0.00912011	0.0274	NOD1,NOD2,PIK3C3,PIK3R4	1.87413e-22	0.123	CNTF,FASLG,IFIH1,IFNG,IL10,IL12B,IL2,IL21,LIF,NFKB1,NOD2,OSM,PRKCB,PRKCD,REL,RELA,RIPK2,TNFSF15	.	.	.
Role Of Osteoblasts In Rheumatoid Arthritis Signaling Pathway	0.00912011	0.0219	IL6ST,JAK1,PIK3C3,PIK3R4,STAT2	1.80941e-16	0.0746	CNTF,CTSZ,FASLG,IFNG,IL12B,IL2,IL21,IL6ST,JAK2,LIF,OSM,SMURF1,STAT1,STAT3,STAT4,TNFSF15,TYK2	.	.	.
Estrogen-mediated S-phase Entry	0.00912011	0.0769	RBL1,TFDP1	.	.	.	.	.	.
eNOS Signaling	0.00954993	0.027	CHRNB1,CNGB3,PIK3C3,PIK3R4	0.00692293	0.027	ADCY3,CALM1 (includes others),PRKCB,PRKCD	0.158125	0.0135	HSPA8,PRKAR1B
IL-3 Signaling	0.01	0.038	JAK1,PIK3C3,PIK3R4	8.65367e-07	0.0759	FOS,JAK2,PRKCB,PRKCD,STAT1,STAT3	.	.	.
IL-10 Signaling	0.0102329	0.0265	IL10RA,IL6ST,JAK1,NOS2	6.9449e-24	0.126	CREB5,FCGR2A,FCGR2B,FOS,IFNG,IFNGR2,IL10,IL18RAP,IL1R1,IL6ST,NFKB1,NOS2,PRDM1,REL,RELA,STAT1,STAT3,TAB1,TYK2	.	.	.
Role of Hypercytokinemia/hyperchemokinemia in the Pathogenesis of Influenza	0.0102329	0.0375	IFNAR1,JAK1,STAT2	8.54714e-10	0.1	CCL2,IFNAR1,IFNG,IL10,IL12B,NFKB1,STAT1,TYK2	.	.	.
FLT3 Signaling in Hematopoietic Progenitor Cells	0.0104713	0.037	PIK3C3,PIK3R4,STAT2	1.06727e-06	0.0741	CREB5,RPS6KA2,RPS6KB1,STAT1,STAT3,STAT4	.	.	.
Necroptosis Signaling Pathway	0.0107152	0.0261	IFNAR1,JAK1,RBL1,STAT2	0.00804159	0.0261	FASLG,IFNAR1,STAT1,TAB1	0.166725	0.0131	DNM1L,PLA2G6
Ovarian Cancer Signaling	0.0114815	0.0256	PIK3C3,PIK3R4,RBL1,TFDP1	1	0.00641	RPS6KB1	0.528445	0.00641	PRKAR1B
Role of p14/p19ARF in Tumor Suppression	0.0114815	0.069	PIK3C3,PIK3R4	.	.	.	.	.	.
Pathogen Induced Cytokine Storm Signaling Pathway	0.0123027	0.0176	IFNAR1,IL6ST,JAK1,NOD1,NOD2,NOS2	2.6656e-31	0.0882	CCL13,CCL2,CCR6,CNTF,FASLG,FOS,IFIH1,IFNAR1,IFNG,IFNGR2,IL10,IL12B,IL18RAP,IL1R1,IL2,IL21,IL23R,IL6ST,JAK2,LIF,NFKB1,NOD2,NOS2,OSM,PRDM1,RORC,STAT1,STAT3,STAT4,TNFSF15	1	0.00294	TBK1
PDGF Signaling	0.0128825	0.0345	JAK1,PIK3C3,PIK3R4	1.77602e-06	0.069	FOS,JAK2,PRKCB,STAT1,STAT3,TYK2	0.341979	0.0115	SYNJ1
Transcriptional Regulatory Network in Embryonic Stem Cells	0.0131826	0.0245	IL6ST,JAK1,PIK3C3,PIK3R4	1.32171e-05	0.0429	HNF4A,IL6ST,JAK2,LIF,SMAD3,STAT3,TYK2	.	.	.
T Cell Exhaustion Signaling Pathway	0.0158489	0.0166	IFNAR1,IL10RA,JAK1,PIK3C3,PIK3R4,STAT2	3.93864e-09	0.0388	FOS,IFNAR1,IFNG,IL10,IL12B,JAK2,LGALS9,PRDM1,SMAD3,STAT1,STAT3,STAT4,TNFRSF14,TYK2	1	0.00277	PPP2R5D
Chronic Myeloid Leukemia Signaling	0.0177828	0.0185	GLI2,PIK3C3,PIK3R4,RBL1,TFDP1	5.61923e-10	0.0481	ADCY3,CALM1 (includes others),FOS,HCK,IRF8,JAK2,NFKB1,PLCL1,REL,RELA,SMAD3,SPRED1,STAT3	0.371535	0.00741	ABCB1,NOTCH3
p53 Signaling	0.0177828	0.0306	PIK3C3,PIK3R4,TP53I3	.	.	.	.	.	.
IL-17 Signaling	0.018197	0.0223	JAK1,NOS2,PIK3C3,PIK3R4	8.23537e-19	0.095	CCL2,CEBPB,CNTF,FASLG,FOS,IFNG,IL12B,IL2,IL21,JAK2,LIF,NFKB1,NOS2,OSM,RELA,TNFSF15,TRAF3IP2	.	.	.
Docosahexaenoic Acid (DHA) Signaling	0.0190546	0.0526	PIK3C3,PIK3R4	3.75582e-06	0.0369	ADCY3,CREB5,FASLG,PLCL1,PRKCB,PRKCD,REL,RELA,RPS6KB1	0.00645654	0.0205	PLA2G6,PRKAR1B,PSEN1,PSEN2,SYNJ1
PD-1, PD-L1 cancer immunotherapy pathway	0.0204174	0.0288	JAK1,PIK3C3,PIK3R4	4.04169e-10	0.0865	IFNG,IFNGR2,IL12B,IL2,IL2RA,JAK2,RASGRP1,SMAD3,TYK2	.	.	.
CLEAR Signaling Pathway	0.020893	0.0178	ATP6V0A1,ATP6V0A2,ATP6V0D2,ATP6V1B1,ATP6V1H	0.233184	0.0107	CREB5,PRKCB,PRKCD	6.30957e-05	0.0285	ATP6AP2,GBA1,PINK1,PPP2R5D,PRKN,PSAP,VPS35,WDR45
IGF-1 Signaling	0.020893	0.0286	JAK1,PIK3C3,PIK3R4	0.000117731	0.0476	FOS,JAK2,RPS6KB1,SOCS1,STAT3	0.0912011	0.019	CCN3,PRKAR1B
Production of Nitric Oxide and Reactive Oxygen Species in Macrophages	0.0213796	0.0213	JAK1,NOS2,PIK3C3,PIK3R4	7.23764e-14	0.0745	FOS,IFNG,IFNGR2,IRF8,JAK2,MAP3K8,NFKB1,NOS2,PRKCB,PRKCD,REL,RELA,STAT1,TYK2	0.0616595	0.016	PPP2R5D,RHOT1,RHOT2
Endothelin-1 Signaling	0.0213796	0.0213	GNAT2,NOS2,PIK3C3,PIK3R4	4.00423e-05	0.0372	ADCY3,FOS,GNA12,NOS2,PLCL1,PRKCB,PRKCD	0.595662	0.00532	PLA2G6
Oncostatin M Signaling	0.0239883	0.0465	IL6ST,JAK1	8.08339e-09	0.14	IL6ST,JAK2,OSM,STAT1,STAT3,TYK2	.	.	.
ILK Signaling	0.0245471	0.0204	MYO1A,NOS2,PIK3C3,PIK3R4	0.000510968	0.0306	CREB5,FOS,NFKB1,NOS2,REL,RELA	0.0676083	0.0153	PPP2R5D,RHOT1,RHOT2
PI3K/AKT Signaling	0.0251189	0.0202	IFNAR1,IL10RA,IL6ST,JAK1	6.5883e-15	0.0758	IFNAR1,IL15RA,IL18RAP,IL1R1,IL2RA,IL31RA,IL6ST,ITGAL,JAK2,MAP3K8,NFKB1,REL,RELA,RPS6KB1,TYK2	0.244906	0.0101	PPP2R5D,SYNJ1
ID1 Signaling Pathway	0.025704	0.02	CHRNB1,GLI2,PIK3C3,PIK3R4	0.000576017	0.03	HCK,LIF,NFKB1,PTGER4,SMAD3,STAT3	0.619441	0.005	PARK7
Apelin Pancreas Signaling Pathway	0.0263027	0.0444	PIK3C3,PIK3R4	0.00077721	0.0667	NFKB1,REL,RELA	0.194536	0.0222	PRKAR1B
iNOS Signaling	0.0263027	0.0444	JAK1,NOS2	5.05746e-21	0.267	CALM1 (includes others),FOS,IFNG,IFNGR2,JAK2,NFKB1,NOS2,REL,RELA,STAT1,TAB1,TYK2	.	.	.
3-phosphoinositide Biosynthesis	0.0269153	0.0198	FIG4,PIK3C3,PIK3R4,PIKFYVE	0.33107	0.00985	IPMK,PTPN22	0.074131	0.0148	FIG4,PPP2R5D,SYNJ1
IL-13 Signaling Pathway	0.0269153	0.0261	JAK1,PIK3C3,PIK3R4	1.2617e-09	0.0783	FOSL2,HCK,IL10,JAK2,PRKCD,SOCS1,STAT1,STAT3,TYK2	.	.	.
MSP-RON Signaling In Macrophages Pathway	0.0275423	0.0259	NOS2,PIK3C3,PIK3R4	2.48468e-19	0.129	CREB5,FOS,IFNG,IFNGR2,IL10,IL12B,JAK2,MST1,NFKB1,NOS2,REL,RELA,SOCS1,STAT1,STAT3	.	.	.
IL-23 Signaling Pathway	0.0275423	0.0435	PIK3C3,PIK3R4	1.4993e-18	0.239	IL12B,IL21,IL23R,JAK2,NFKB1,REL,RELA,RORC,STAT3,STAT4,TYK2	.	.	.
Citrulline-Nitric Oxide Cycle	0.0275423	0.2	NOS2	0.0129869	0.2	NOS2	.	.	.
RAR Activation	0.0281838	0.0146	CNGB3,GNAT2,PDE6C,PIK3C3,PIK3R4,RDH8	5.99721e-16	0.051	ADCY3,CNTF,CREB5,EPO,FASLG,FOS,IFNG,IL12B,IL2,IL21,JAK2,LIF,NFKB1,OSM,PRKCD,REL,RELA,RORC,RPS6KA2,SMAD3,TNFSF15	0.3155	0.00728	PRKAR1B,RHOT1,RHOT2
Ephrin A Signaling	0.0281838	0.0426	PIK3C3,PIK3R4	.	.	.	.	.	.
Clathrin-mediated Endocytosis Signaling	0.0288403	0.0194	EPS15,HGS,PIK3C3,PIK3R4	.	.	.	0.017378	0.0194	DNM1L,HSPA8,SYNJ1,WASL
Melanoma Signaling	0.0316228	0.04	PIK3C3,PIK3R4	.	.	.	.	.	.
UVB-Induced MAPK Signaling	0.0338844	0.0385	PIK3C3,PIK3R4	5.40283e-05	0.0769	FOS,PRKCB,PRKCD,RPS6KB1	.	.	.
IL-6 Signaling	0.0354813	0.0233	IL6ST,PIK3C3,PIK3R4	1.6745e-13	0.093	CEBPB,FOS,IL18RAP,IL1R1,IL6ST,JAK2,NFKB1,REL,RELA,SOCS1,STAT3,TAB1	0.462381	0.00775	ABCB1
LPS/IL-1 Mediated Inhibition of RXR Function	0.0354813	0.0181	ACSBG2,ECSIT,FMO5,PPARGC1B	0.379986	0.00897	IL18RAP,IL1R1	1	0.00448	ABCB1
fMLP Signaling in Neutrophils	0.0354813	0.0233	GNAT2,PIK3C3,PIK3R4	1.94302e-06	0.0543	CALM1 (includes others),GNA12,NFKB1,PRKCB,PRKCD,REL,RELA	.	.	.
CCR3 Signaling in Eosinophils	0.0363078	0.0231	GNAT2,PIK3C3,PIK3R4	0.00403743	0.0308	CALM1 (includes others),GNA12,PRKCB,PRKCD	0.465586	0.00769	PLA2G6
Lymphotoxin β Receptor Signaling	0.0363078	0.037	PIK3C3,PIK3R4	0.0243626	0.037	NFKB1,RELA	.	.	.
Role of PKR in Interferon Induction and Antiviral Response	0.0380189	0.0227	IFNAR1,JAK1,STAT2	2.32808e-13	0.0909	FASLG,FOS,IFIH1,IFNAR1,IFNG,IFNGR2,NFKB1,REL,RELA,STAT1,STAT3,TYK2	0.131826	0.0152	HSPA8,PRKRA
Molecular Mechanisms of Cancer	0.0380189	0.0135	GNAT2,JAK1,PIK3C3,PIK3R4,RBL1,TFDP1	4.44474e-16	0.0346	ADCY3,CCR6,FASLG,FOS,GNA12,GPR18,GPR183,GPR35,GPR65,IFNAR1,IL15RA,IL18RAP,IL1R1,IL2RA,IL31RA,IL6ST,ITGAL,JAK2,NFKB1,PRKCB,PRKCD,PTGER4,RASGRP1,REL,RELA,SMAD3,SMAD7,TAB1,TYK2	0.213304	0.00716	ADORA1,PRKAR1B,PSEN1,PSEN2,RHOT1,RHOT2
Th2 Pathway	0.0389045	0.0226	JAK1,PIK3C3,PIK3R4	6.5883e-15	0.0977	CD40,ICOSLG/LOC102723996,IFNG,IKZF1,IL10,IL12B,IL2,IL2RA,JAK2,NFKB1,STAT4,TNFRSF4,TYK2	0.0263027	0.0226	NOTCH3,PSEN1,PSEN2
Glycogen Biosynthesis II (from UDP-D-Glucose)	0.0389045	0.143	GBE1	.	.	.	.	.	.
Superpathway of Inositol Phosphate Compounds	0.0398107	0.0175	FIG4,PIK3C3,PIK3R4,PIKFYVE	0.39745	0.0087	IPMK,PTPN22	0.0977237	0.013	FIG4,PPP2R5D,SYNJ1
STAT3 Pathway	0.0398107	0.0222	IFNAR1,IL10RA,IL6ST	1.07725e-11	0.0815	IFNAR1,IL15RA,IL18RAP,IL1R1,IL2RA,IL31RA,IL6ST,JAK2,SOCS1,STAT3,TYK2	.	.	.
Insulin Receptor Signaling	0.040738	0.0221	JAK1,PIK3C3,PIK3R4	0.168728	0.0147	JAK2,RPS6KB1	0.138357	0.0147	PRKAR1B,SYNJ1
Systemic Lupus Erythematosus In B Cell Signaling Pathway	0.040738	0.0133	IFNAR1,IL6ST,JAK1,PIK3C3,PIK3R4,STAT2	1.767e-29	0.071	CALM1 (includes others),CARD11,CD40,CNTF,FASLG,FCGR2A,FCGR2B,FOS,HCK,IFIH1,IFNAR1,IFNG,IFNGR2,IL10,IL12B,IL2,IL21,IL6ST,IRF5,JAK2,LIF,NFKB1,OSM,PRKCB,PRKCD,RASGRP1,REL,RELA,STAT1,STAT3,TNFSF15,TYK2	0.367282	0.00665	FOXG1,SYNJ1,TBK1
RAC Signaling	0.0416869	0.0219	PIK3C3,PIK3R4,PIKFYVE	0.000542519	0.0365	ITGAL,NFKB1,REL,RELA,RPS6KB1	.	.	.
Apelin Endothelial Signaling Pathway	0.042658	0.0216	GNAT2,PIK3C3,PIK3R4	5.07302e-13	0.0863	ADCY3,CALM1 (includes others),CCL2,FOS,GNA12,NFKB1,PRKCB,PRKCD,REL,RELA,RPS6KB1,SMAD3	.	.	.
Endometrial Cancer Signaling	0.0446684	0.0333	PIK3C3,PIK3R4	.	.	.	.	.	.
AMPK Signaling	0.0467735	0.0166	CHRNB1,GNAT2,PIK3C3,PIK3R4	0.0470922	0.0166	CREB5,GNA12,HNF4A,RPS6KB1	0.109144	0.0124	FOXG1,PPP2R5D,PRKAR1B
Stearate Biosynthesis I (Animals)	0.0467735	0.0323	ACOT8,ACSBG2	0.269246	0.0159	HNF4A	0.261216	0.0159	PLA2G6
NAD Signaling Pathway	0.047863	0.0207	PIK3C3,PIK3R4,SLC36A4	0.189639	0.0138	CEBPB,NFKB1	0.502343	0.0069	TRPM2
Endocannabinoid Cancer Inhibition Pathway	0.0489779	0.0205	NOS2,PIK3C3,PIK3R4	0.0417742	0.0205	ADCY3,CREB5,NOS2	0.154882	0.0137	PRKAR1B,SMPD1
Activation of IRF by Cytosolic Pattern Recognition Receptors	0.0489779	0.0317	IFNAR1,STAT2	7.11158e-11	0.127	CD40,IFIH1,IFNAR1,IL10,NFKB1,REL,RELA,STAT1	0.261216	0.0159	TBK1
Thrombopoietin Signaling	0.0489779	0.0317	PIK3C3,PIK3R4	1.56896e-07	0.0952	FOS,JAK2,PRKCB,PRKCD,STAT1,STAT3	.	.	.
ERB2-ERBB3 Signaling	0.0501187	0.0312	PIK3C3,PIK3R4	0.0359631	0.0312	STAT3,TYK2	.	.	.
ERBB4 Signaling	0.0524807	0.0303	PIK3C3,PIK3R4	0.0381836	0.0303	PRKCB,PRKCD	0.0398107	0.0303	PSEN1,PSEN2
Type II Diabetes Mellitus Signaling	0.0524807	0.0199	ACSBG2,PIK3C3,PIK3R4	7.04565e-06	0.0464	CEBPB,NFKB1,PRKCB,PRKCD,REL,RELA,SOCS1	0.516416	0.00662	SMPD1
CD40 Signaling	0.0524807	0.0303	PIK3C3,PIK3R4	5.64248e-09	0.106	CD40,FOS,NFKB1,REL,RELA,STAT3,TNFAIP3	.	.	.
Cell Cycle: G1/S Checkpoint Regulation	0.0537032	0.0299	RBL1,TFDP1	0.291055	0.0147	SMAD3	.	.	.
TEC Kinase Signaling	0.0588844	0.0133	GNAT2,JAK1,PIK3C3,PIK3R4,STAT2	6.52722e-10	0.04	FASLG,FOS,GNA12,HCK,ITGAL,JAK2,NFKB1,PRKCB,PRKCD,REL,RELA,STAT1,STAT3,STAT4,TYK2	0.53827	0.00533	RHOT1,RHOT2
GM-CSF Signaling	0.0588844	0.0286	PIK3C3,PIK3R4	1.04005e-05	0.0714	HCK,JAK2,PRKCB,STAT1,STAT3	.	.	.
Glioma Invasiveness Signaling	0.060256	0.0282	PIK3C3,PIK3R4	.	.	.	0.0457088	0.0282	RHOT1,RHOT2
Growth Hormone Signaling	0.060256	0.0282	PIK3C3,PIK3R4	4.79777e-12	0.127	FOS,JAK2,PRKCB,PRKCD,RPS6KA2,RPS6KB1,SOCS1,STAT1,STAT3	.	.	.
Signaling by Rho Family GTPases	0.0616595	0.0151	GNAT2,PIK3C3,PIK3R4,PIKFYVE	0.00327365	0.0226	FOS,GNA12,ITGAL,NFKB1,REL,RELA	0.134276	0.0113	RHOT1,RHOT2,WASL
TREM1 Signaling	0.0616595	0.0278	NOD1,NOD2	9.76563e-14	0.139	CCL2,CD40,FCGR2B,IL10,JAK2,NFKB1,NOD2,REL,RELA,STAT3	.	.	.
Gαq Signaling	0.0645654	0.0183	GNAT2,PIK3C3,PIK3R4	1.36191e-05	0.0427	CALM1 (includes others),GNA12,NFKB1,PRKCB,PRKCD,REL,RELA	0.185353	0.0122	RHOT1,RHOT2
Antiproliferative Role of Somatostatin Receptor 2	0.0645654	0.027	PIK3C3,PIK3R4	.	.	.	.	.	.
CXCR4 Signaling	0.0660693	0.0181	GNAT2,PIK3C3,PIK3R4	0.00154802	0.0301	ADCY3,FOS,GNA12,PRKCB,PRKCD	0.188799	0.012	RHOT1,RHOT2
Leptin Signaling in Obesity	0.0660693	0.0267	PIK3C3,PIK3R4	0.000326017	0.0533	ADCY3,JAK2,PLCL1,STAT3	0.302691	0.0133	PRKAR1B
Xenobiotic Metabolism Signaling	0.0660693	0.0147	FMO5,NOS2,PIK3C3,PIK3R4	0.000669093	0.0255	MAP3K8,NFKB1,NOS2,PRKCB,PRKCD,REL,RELA	0.378443	0.0073	ABCB1,PPP2R5D
Aldosterone Signaling in Epithelial Cells	0.0676083	0.0179	PIK3C3,PIK3R4,PIKFYVE	0.0631612	0.0179	PLCL1,PRKCB,PRKCD	1.65959e-05	0.0417	DNAJB2,DNAJB6,DNAJC12,DNAJC13,DNAJC6,HSPA8,TRAP1
Angiopoietin Signaling	0.0676083	0.0263	PIK3C3,PIK3R4	0.00513083	0.0395	NFKB1,REL,RELA	.	.	.
GDNF Family Ligand-Receptor Interactions	0.0676083	0.0263	PIK3C3,PIK3R4	0.0519856	0.0263	DOK3,FOS	.	.	.
Macropinocytosis Signaling	0.0676083	0.0263	PIK3C3,PIK3R4	0.0519856	0.0263	PRKCB,PRKCD	.	.	.
Role of JAK family kinases in IL-6-type Cytokine Signaling	0.0691831	0.026	IL6ST,JAK1	5.45915e-17	0.156	CNTF,FOS,IL10,IL27,IL6ST,JAK2,LIF,OSM,SOCS1,STAT1,STAT3,TYK2	.	.	.
Ribonucleotide Reductase Signaling Pathway	0.0691831	0.0178	MYBL2,PIK3C3,PIK3R4	0.0122317	0.0235	CREB5,FOS,NFKB1,STAT3	.	.	.
Maturity Onset Diabetes of Young (MODY) Signaling	0.0691831	0.026	KLF11,PAX4	0.0535666	0.026	HNF4A,NFKB1	.	.	.
Thyroid Cancer Signaling	0.0691831	0.026	PIK3C3,PIK3R4	0.329092	0.013	FOS	.	.	.
Acyl-CoA Hydrolysis	0.0707946	0.0769	ACOT8	0.0430446	0.0769	HNF4A	0.060256	0.0769	PLA2G6
NF-κB Activation by Viruses	0.0707946	0.0256	PIK3C3,PIK3R4	2.52339e-08	0.0897	CXCR5,NFKB1,PRKCB,PRKCD,REL,RELA,TNFRSF14	.	.	.
Neurotrophin/TRK Signaling	0.0707946	0.0256	PIK3C3,PIK3R4	0.0550304	0.0256	CREB5,FOS	.	.	.
Renal Cell Carcinoma Signaling	0.0707946	0.0256	PIK3C3,PIK3R4	0.33306	0.0128	FOS	.	.	.
Estrogen-Dependent Breast Cancer Signaling	0.074131	0.025	PIK3C3,PIK3R4	2.13453e-05	0.0633	CREB5,FOS,NFKB1,REL,RELA	.	.	.
Cardiac Hypertrophy Signaling (Enhanced)	0.0758578	0.0113	IFNAR1,IL10RA,IL6ST,PDE6C,PIK3C3,PIK3R4	3.8147e-24	0.0567	ADCY3,CALM1 (includes others),CNTF,FASLG,GNA12,IFNAR1,IFNG,IL12B,IL15RA,IL18RAP,IL1R1,IL2,IL21,IL2RA,IL31RA,IL6ST,ITGAL,JAK2,LIF,MAP3K8,NFKB1,OSM,PLCL1,PRKCB,PRKCD,REL,RELA,RPS6KB1,STAT3,TNFSF15	1	0.00189	PRKAR1B
Tumor Microenvironment Pathway	0.0776247	0.0169	NOS2,PIK3C3,PIK3R4	2.0823e-11	0.0674	CCL2,FASLG,FOS,IL10,JAK2,LGALS9,NFKB1,NOS2,OSM,REL,RELA,STAT3	0.57544	0.00562	FOXG1
Immunogenic Cell Death Signaling Pathway	0.0794328	0.0238	ATG16L1,IFNAR1	3.15091e-05	0.0595	ATG16L1,IFNAR1,IFNG,IFNGR2,NFKB1	0.00758578	0.0357	ANXA1,ATG12,HSPA8
VEGF Family Ligand-Receptor Interactions	0.0794328	0.0238	PIK3C3,PIK3R4	0.00713346	0.0357	FOS,PRKCB,PRKCD	0.33266	0.0119	PLA2G6
Cyclins and Cell Cycle Regulation	0.0794328	0.0238	RBL1,TFDP1	.	.	.	0.335738	0.0118	PPP2R5D
TR/RXR Activation	0.0794328	0.0238	PIK3C3,PIK3R4	0.517337	0.00781	RPS6KB1	0.460257	0.00781	PINK1
PEDF Signaling	0.0794328	0.0238	PIK3C3,PIK3R4	0.000542519	0.0476	FASLG,NFKB1,REL,RELA	.	.	.
LPS-stimulated MAPK Signaling	0.0812831	0.0235	PIK3C3,PIK3R4	1.48384e-06	0.0706	FOS,NFKB1,PRKCB,PRKCD,REL,RELA	.	.	.
Superpathway of Citrulline Metabolism	0.0812831	0.0667	NOS2	0.0556938	0.0625	NOS2	.	.	.
Fatty Acid Activation	0.0812831	0.0667	ACSBG2	.	.	.	.	.	.
Senescence Pathway	0.0831764	0.0136	PDHX,PIK3C3,PIK3R4,RBL1	0.00111343	0.0238	CALM1 (includes others),CEBPB,DLD,NFKB1,SMAD3,SMAD7,ZFP36L1	0.412098	0.0068	PPP2R5D,TBK1
FGF Signaling	0.0831764	0.0233	PIK3C3,PIK3R4	0.0678696	0.0233	CREB5,STAT3	.	.	.
RANK Signaling in Osteoclasts	0.0870964	0.0227	PIK3C3,PIK3R4	1.94302e-06	0.0682	CALM1 (includes others),FOS,MAP3K8,NFKB1,REL,RELA	.	.	.
Ceramide Signaling	0.0912011	0.022	PIK3C3,PIK3R4	0.000800845	0.044	FOS,NFKB1,REL,RELA	0.0707946	0.022	PPP2R5D,SMPD1
Hepatic Fibrosis / Hepatic Stellate Cell Activation	0.0912011	0.0158	IFNAR1,IL10RA,MYO1A	3.61882e-15	0.0789	CCL2,CD40,FASLG,IFNAR1,IFNG,IFNGR2,IL10,IL18RAP,IL1R1,NFKB1,REL,RELA,SMAD3,SMAD7,STAT1	.	.	.
Acute Myeloid Leukemia Signaling	0.0912011	0.0222	PIK3C3,PIK3R4	4.7927e-05	0.0556	NFKB1,REL,RELA,RPS6KB1,STAT3	.	.	.
Neuroinflammation Signaling Pathway	0.0933254	0.013	JAK1,NOS2,PIK3C3,PIK3R4	3.61882e-15	0.0586	CCL2,CD40,CNTF,CREB5,FASLG,FOS,IFNG,IFNGR2,IL10,IL12B,IL1R1,JAK2,NFKB1,NOS2,REL,RELA,STAT1,TYK2	0.00363078	0.0195	MAPT,PLA2G6,PSEN1,PSEN2,SNCA,TBK1
Regulation of the Epithelial-Mesenchymal Transition Pathway	0.0933254	0.0155	JAK1,PIK3C3,PIK3R4	4.49538e-06	0.0415	JAK2,NFKB1,REL,RELA,SMAD3,SMURF1,STAT3,TYK2	0.0660693	0.0155	NOTCH3,PSEN1,PSEN2
Regulation Of The Epithelial Mesenchymal Transition By Growth Factors Pathway	0.0933254	0.0156	JAK1,PIK3C3,PIK3R4	2.79804e-12	0.0677	FASLG,FOS,JAK2,NFKB1,REL,RELA,SMAD3,SMURF1,STAT3,TAB1,TNFSF15,TNFSF18,TYK2	.	.	.
CDX Gastrointestinal Cancer Signaling Pathway	0.0954993	0.0154	JAK1,PIK3C3,PIK3R4	4.96937e-18	0.0872	CNTF,FASLG,FOS,HNF4A,IFNG,IL12B,IL2,IL21,JAK2,LIF,NFKB1,OSM,REL,RELA,STAT3,TNFSF15,TYK2	.	.	.
ERBB Signaling	0.0954993	0.0215	PIK3C3,PIK3R4	0.000876152	0.043	FOS,PRKCB,PRKCD,RPS6KB1	.	.	.
Human Embryonic Stem Cell Pluripotency	0.0977237	0.0152	JAK1,PIK3C3,PIK3R4	5.38057e-06	0.0406	JAK2,LIF,PRKCB,PRKCD,SMAD3,SMAD7,STAT3,TYK2	.	.	.
Prolactin Signaling	0.1	0.0211	PIK3C3,PIK3R4	5.00528e-09	0.0842	CEBPB,FOS,JAK2,PRKCB,PRKCD,SOCS1,STAT1,STAT3	.	.	.
IL-1 Signaling	0.100693	0.0208	ECSIT,GNAT2	5.47595e-09	0.0833	ADCY3,FOS,GNA12,IL1R1,NFKB1,REL,RELA,TAB1	0.369828	0.0104	PRKAR1B
γ-linolenate Biosynthesis II (Animals)	0.101158	0.0526	ACSBG2	.	.	.	.	.	.
Mitochondrial L-carnitine Shuttle Pathway	0.101158	0.0526	ACSBG2	.	.	.	.	.	.
UVA-Induced MAPK Signaling	0.102565	0.0206	PIK3C3,PIK3R4	7.51164e-05	0.0515	FOS,PLCL1,RPS6KA2,RPS6KB1,STAT1	0.37325	0.0103	SMPD1
VEGF Signaling	0.102565	0.0206	PIK3C3,PIK3R4	0.408312	0.0103	PRKCB	.	.	.
Role of Tissue Factor in Cancer	0.103039	0.0149	PIK3C3,PIK3R4,RBL1	6.866e-05	0.0348	FOS,GNA12,HCK,JAK2,NFKB1,RPS6KA2,RPS6KB1	0.620869	0.00498	PPP2R5D
Role of Macrophages, Fibroblasts and Endothelial Cells in Rheumatoid Arthritis	0.103039	0.0126	IL6ST,NOS2,PIK3C3,PIK3R4	3.05176e-20	0.0692	CALM1 (includes others),CCL2,CEBPB,CEBPG,CREB5,FCGR3A/FCGR3B,FOS,IL10,IL18RAP,IL1R1,IL6ST,JAK2,NFKB1,NOS2,OSM,PLCL1,PRKCB,PRKCD,RELA,SOCS1,STAT3,TRAF3IP2	.	.	.
Melanocyte Development and Pigmentation Signaling	0.104232	0.0204	PIK3C3,PIK3R4	0.00111343	0.0408	ADCY3,CREB5,RPS6KA2,RPS6KB1	0.375837	0.0102	PRKAR1B
Apelin Cardiomyocyte Signaling Pathway	0.104232	0.0204	PIK3C3,PIK3R4	0.00111343	0.0408	PLCL1,PRKCB,PRKCD,SLC9A3	.	.	.
Role of Lipids/Lipid Rafts in the Pathogenesis of Influenza	0.10617	0.05	IFNAR1	0.00215223	0.1	IFNAR1,IFNG	.	.	.
Inflammasome pathway	0.10617	0.05	NOD2	0.00215223	0.1	NFKB1,NOD2	.	.	.
HIF1α Signaling	0.106414	0.0147	NOS2,PIK3C3,PIK3R4	7.97546e-05	0.0341	EPO,NOS2,PRKCB,PRKCD,RORC,RPS6KB1,STAT3	0.628058	0.00488	HSPA8
Pulmonary Fibrosis Idiopathic Signaling Pathway	0.10666	0.0124	GLI2,IL6ST,PIK3C3,PIK3R4	8.61801e-08	0.0373	FOS,GNA12,IL6ST,JAK2,NFKB1,REL,RELA,RPS6KA2,RPS6KB1,SMAD3,STAT3,TYK2	0.0691831	0.0124	FOXG1,NOTCH3,PINK1,PRKN
Integrin Signaling	0.107647	0.0146	PIK3C3,PIK3R4,PIKFYVE	0.104791	0.037	RASGRP1	0.0758578	0.0146	RHOT1,RHOT2,WASL
Neuropathic Pain Signaling In Dorsal Horn Neurons	0.107895	0.02	PIK3C3,PIK3R4	0.00121813	0.04	FOS,PLCL1,PRKCB,PRKCD	0.381944	0.01	PRKAR1B
WNK Renal Signaling Pathway	0.107895	0.02	PIK3C3,PIK3R4	0.0129869	0.03	CALM1 (includes others),PRKCB,PRKCD	0.381944	0.01	PRKN
IL-8 Signaling	0.108643	0.0146	GNAT2,PIK3C3,PIK3R4	8.21799e-05	0.034	FOS,GNA12,NFKB1,PRKCB,PRKCD,RELA,RPS6KB1	0.259418	0.00971	RHOT1,RHOT2
The Visual Cycle	0.111173	0.0476	RDH8	.	.	.	.	.	.
Activin Inhibin Signaling Pathway	0.112202	0.0144	PAX4,PIK3C3,PIK3R4	7.90987e-07	0.0431	CEBPB,FOS,FOSL2,IL18RAP,IL1R1,NFKB1,SMAD3,SMAD7,STAT3	.	.	.
Mitochondrial Dysfunction	0.113763	0.0121	LRRK2,PDHX,PIK3C3,PIK3R4	0.0430446	0.0151	CALM1 (includes others),CREB5,DLD,GPX4,LRRK2	5.01187e-12	0.0483	ATP1A3,DNM1L,HTRA2,LRRK2,MAPT,PARK7,PINK1,PRKAR1B,PRKN,PSEN1,PSEN2,RHOT1,RHOT2,SNCA,TARDBP,UQCRC1
NRF2-mediated Oxidative Stress Response	0.114551	0.0142	CLPP,PIK3C3,PIK3R4	0.117426	0.0142	FOS,PRKCB,PRKCD	0.00346737	0.0237	DNAJB2,DNAJB6,DNAJC12,DNAJC13,DNAJC6
Telomerase Signaling	0.11695	0.019	PIK3C3,PIK3R4	0.10231	0.019	IL2,IL2RA	0.396278	0.00952	PPP2R5D
Paxillin Signaling	0.118577	0.0189	PIK3C3,PIK3R4	0.441386	0.00943	ITGAL	.	.	.
RHOGDI Signaling	0.123027	0.0138	GNAT2,MYO1A,PIKFYVE	0.367668	0.00917	GNA12,ITGAL	0.0870964	0.0138	RHOT1,RHOT2,WASL
Thrombin Signaling	0.125603	0.0136	GNAT2,PIK3C3,PIK3R4	1.31627e-06	0.0409	ADCY3,GNA12,NFKB1,PLCL1,PRKCB,PRKCD,REL,RELA,RPS6KB1	0.283792	0.00909	RHOT1,RHOT2
Role of NFAT in Cardiac Hypertrophy	0.125603	0.0136	IL6ST,PIK3C3,PIK3R4	0.000136754	0.0318	ADCY3,CALM1 (includes others),IL6ST,LIF,PLCL1,PRKCB,PRKCD	1	0.00455	PRKAR1B
IL-22 Signaling	0.125893	0.0417	JAK1	7.0748e-05	0.125	STAT1,STAT3,TYK2	.	.	.
HER-2 Signaling in Breast Cancer	0.12942	0.0135	PIK3C3,PIK3R4,RBL1	1.23461e-07	0.0448	FOS,HCK,NFKB1,PRKCB,PRKCD,REL,RELA,RPS6KB1,SMAD3,STAT3	.	.	.
Nitric Oxide Signaling in the Cardiovascular System	0.131826	0.0177	PIK3C3,PIK3R4	0.0191708	0.0265	CALM1 (includes others),PRKCB,PRKCD	0.419759	0.00885	PRKAR1B
Amyotrophic Lateral Sclerosis Signaling	0.13366	0.0175	PIK3C3,PIK3R4	.	.	.	0.422669	0.00877	NEFM
Bladder Cancer Signaling	0.13366	0.0175	RBL1,TFDP1	.	.	.	.	.	.
D-myo-inositol (1,4,5)-Trisphosphate Biosynthesis	0.135831	0.0385	PIKFYVE	.	.	.	.	.	.
Sphingosine-1-phosphate Signaling	0.139316	0.0171	PIK3C3,PIK3R4	0.0209735	0.0256	ADCY3,GNA12,PLCL1	0.0186209	0.0256	RHOT1,RHOT2,SMPD1
PAK Signaling	0.139316	0.0171	PIK3C3,PIK3R4	0.481447	0.00855	ITGAL	0.430527	0.00855	WASL
Virus Entry via Endocytic Pathways	0.139316	0.0171	PIK3C3,PIK3R4	0.126558	0.0171	PRKCB,PRKCD	.	.	.
Fc Epsilon RI Signaling	0.141254	0.0169	PIK3C3,PIK3R4	0.128853	0.0169	PRKCB,PRKCD	0.109901	0.0169	PLA2G6,SYNJ1
Axonal Guidance Signaling	0.141906	0.0102	GLI2,GNAT2,PIK3C3,PIK3R4,SEMA3D	0.0282992	0.0142	ADAM30,ERAP2,GNA12,ITGAL,PLCL1,PRKCB,PRKCD	1	0.00407	PRKAR1B,WASL
NGF Signaling	0.143219	0.0168	PIK3C3,PIK3R4	4.594e-08	0.0672	CREB5,MAP3K8,NFKB1,PRKCD,REL,RELA,RPS6KA2,RPS6KB1	0.435512	0.0084	SMPD1
Ethanol Degradation II	0.145211	0.0357	DHRS2	.	.	.	.	.	.
Renin-Angiotensin Signaling	0.146893	0.0165	PIK3C3,PIK3R4	2.33772e-12	0.0909	ADCY3,CCL2,FOS,JAK2,NFKB1,PRKCB,PRKCD,REL,RELA,STAT1,STAT3	0.44157	0.00826	PRKAR1B
GP6 Signaling Pathway	0.150661	0.0163	PIK3C3,PIK3R4	0.0251034	0.0244	CALM1 (includes others),PRKCB,PRKCD	.	.	.
Actin Cytoskeleton Signaling	0.151008	0.0125	MYO1A,PIK3C3,PIK3R4	0.420729	0.00833	GNA12,ITGAL	1	0.00417	WASL
Gαs Signaling	0.152757	0.0161	CNGB3,GNAT2	0.000307057	0.0403	ADCY3,CREB5,GNA12,HCK,PTGER4	0.44978	0.00806	PRKAR1B
Noradrenaline and Adrenaline Degradation	0.154882	0.0333	DHRS2	.	.	.	.	.	.
14-3-3-mediated Signaling	0.156675	0.0159	PIK3C3,PIK3R4	0.00347579	0.0317	FOS,PLCL1,PRKCB,PRKCD	0.12218	0.0159	MAPT,SNCA
Sperm Motility	0.157761	0.0122	CNGB3,GNAT2,JAK1	3.77136e-05	0.0327	CALM1 (includes others),GNA12,HCK,JAK2,PLCL1,PRKCB,PRKCD,TYK2	0.328095	0.00816	PLA2G6,PRKAR1B
Endocannabinoid Developing Neuron Pathway	0.158489	0.0157	PIK3C3,PIK3R4	0.027464	0.0236	ADCY3,CREB5,STAT3	0.457088	0.00787	PRKAR1B
Sonic Hedgehog Signaling	0.159588	0.0323	GLI2	.	.	.	0.138357	0.0323	PRKAR1B
Fatty Acid β-oxidation I	0.164437	0.0312	ACSBG2	.	.	.	.	.	.
Neutrophil Extracellular Trap Signaling Pathway	0.165959	0.0105	IFNAR1,NOS2,PIK3C3,PIK3R4	6.44007e-06	0.0287	FCGR3A/FCGR3B,HCK,IFNAR1,IFNG,IL10,ITGAL,NFKB1,NOS2,PLCL1,PRKCB,PRKCD	1	0.00261	PLA2G6
HGF Signaling	0.166341	0.0153	PIK3C3,PIK3R4	3.34547e-05	0.0458	FOS,ITGAL,MAP3K8,PRKCB,PRKCD,STAT3	.	.	.
SNARE Signaling Pathway	0.168655	0.0152	LMAN1L,MYO1A	0.159393	0.0152	ADCY3,CALM1 (includes others)	0.025704	0.0227	HSPA8,PRKAR1B,SNCA
P2Y Purigenic Receptor Signaling Pathway	0.168655	0.0152	PIK3C3,PIK3R4	5.81407e-09	0.0682	ADCY3,CREB5,FOS,NFKB1,PLCL1,PRKCB,PRKCD,REL,RELA	0.469894	0.00758	PRKAR1B
Retinoate Biosynthesis I	0.169044	0.0303	RDH8	.	.	.	.	.	.
Dendritic Cell Maturation	0.169434	0.0104	IFNAR1,PIK3C3,PIK3R4,STAT2	6.47354e-12	0.0443	CD40,CREB5,FCGR2A,FCGR2B,FCGR3A/FCGR3B,IFNAR1,IL10,IL12B,IRF8,JAK2,NFKB1,PLCL1,REL,RELA,STAT1,STAT4,TAB1	.	.	.
Cardiac Hypertrophy Signaling	0.169824	0.0118	GNAT2,PIK3C3,PIK3R4	0.000390213	0.0276	ADCY3,CALM1 (includes others),GNA12,MAP3K8,PLCL1,RPS6KB1,TAB1	0.122462	0.0118	PRKAR1B,RHOT1,RHOT2
Gα12/13 Signaling	0.170608	0.015	PIK3C3,PIK3R4	0.00441708	0.0301	GNA12,NFKB1,REL,RELA	.	.	.
DHCR24 Signaling Pathway	0.178238	0.0146	PIK3C3,PIK3R4	0.0049794	0.0292	ITIH4,NFKB1,PRKCB,PRKCD	0.483059	0.0073	MAPT
Reelin Signaling in Neurons	0.180302	0.0145	PIK3C3,PIK3R4	0.547637	0.00725	HCK	0.141579	0.0145	MAPT,WASL
Xenobiotic Metabolism General Signaling Pathway	0.180302	0.0145	PIK3C3,PIK3R4	0.0359631	0.0217	MAP3K8,PRKCB,PRKCD	.	.	.
FAK Signaling	0.180717	0.00846	GPR107,IFNAR1,IL10RA,IL6ST,PIK3C3,PIK3R4,RB1CC1	5.7128e-06	0.0206	CCR6,FOS,GPR18,GPR183,GPR35,GPR65,IFNAR1,IL15RA,IL18RAP,IL1R1,IL2RA,IL31RA,IL6ST,ITGAL,NFKB1,PTGER4,SOCS1	1	0.00242	ADORA1,WASL
MSP-RON Signaling In Cancer Cells Pathway	0.18239	0.0144	PIK3C3,PIK3R4	2.0545e-07	0.0576	CREB5,FOS,MST1,NFKB1,REL,RELA,RPS6KA2,STAT3	.	.	.
Hereditary Breast Cancer Signaling	0.18239	0.0144	PIK3C3,PIK3R4	.	.	.	.	.	.
Role Of Chondrocytes In Rheumatoid Arthritis Signaling Pathway	0.184502	0.0143	IL6ST,NOS2	1.73973e-11	0.0786	CCL2,CEBPB,CEBPG,FOS,IL18RAP,IL1R1,IL6ST,JAK2,NFKB1,NOS2,STAT3	.	.	.
IL-15 Signaling	0.185353	0.0113	JAK1,PIK3C3,PIK3R4	7.28995e-05	0.0302	IL15RA,JAK2,NFKB1,REL,RELA,RPS6KB1,STAT3,TYK2	.	.	.
Estrogen Receptor Signaling	0.187068	0.00998	GNAT2,JAK1,PIK3C3,PIK3R4	1.82249e-07	0.0324	ADCY3,CREB5,FOS,GNA12,JAK2,NFKB1,PLCL1,PRKCB,PRKCD,REL,RELA,RPS6KB1,TYK2	0.57544	0.00499	FOXG1,PRKAR1B
G-Protein Coupled Receptor Signaling	0.188799	0.00871	CNGB3,GNAT2,GPR107,PDE6C,PIK3C3,PIK3R4	4.594e-08	0.0261	ADCY3,CALM1 (includes others),CCR6,CREB5,FOS,GNA12,GPR18,GPR183,GPR35,GPR65,MAP3K8,NFKB1,PRKCB,PTGER4,RASGRP1,REL,RELA,STAT3	1	0.00435	ADORA1,FOXG1,PRKAR1B
Semaphorin Neuronal Repulsive Signaling Pathway	0.194536	0.0138	PIK3C3,PIK3R4	1	0.0069	ITGAL	0.153109	0.0138	MAPT,PRKAR1B
Oxytocin Signaling Pathway	0.198153	0.0109	MYO1A,PIK3C3,PIK3R4	1.17246e-05	0.0328	CALM1 (includes others),CREB5,FOS,GNA12,NFKB1,PRKCB,PRKCD,REL,RELA	0.378443	0.0073	PLA2G6,PRKAR1B
Corticotropin Releasing Hormone Signaling	0.198609	0.0136	GLI2,NOS2	1.87017e-08	0.0612	ADCY3,CALM1 (includes others),CREB5,FASLG,FOS,NOS2,PRKCB,PRKCD,UCN	0.506991	0.0068	PRKAR1B
Aryl Hydrocarbon Receptor Signaling	0.198609	0.0136	RBL1,TFDP1	0.000800845	0.034	FASLG,FOS,NFKB1,REL,RELA	.	.	.
Hepatic Fibrosis Signaling Pathway	0.200447	0.00969	GLI2,JAK1,PIK3C3,PIK3R4	1.53057e-13	0.046	CALM1 (includes others),CCL2,CD40,CEBPB,CREB5,FOS,IL18RAP,IL1R1,ITGAL,JAK2,NFKB1,PRKCB,PRKCD,REL,RELA,RPS6KB1,SMAD3,SMAD7,STAT3	0.316957	0.00726	PRKAR1B,RHOT1,RHOT2
Huntington's Disease Signaling	0.203704	0.0108	PIK3C3,PIK3R4,RPH3A	0.229718	0.0108	CREB5,PRKCB,PRKCD	0.0457088	0.0143	DCTN1,DNM1L,HSPA8,SNCA
Retinol Biosynthesis	0.209894	0.0238	RDH8	.	.	.	0.18281	0.0238	DAGLB
Sirtuin Signaling Pathway	0.213796	0.0105	ATG16L1,GTF3C2,NOS2	0.000902796	0.0246	ATG16L1,EPO,NFKB1,NOS2,REL,RELA,STAT3	0.397192	0.00702	ATG12,ATG7
MIF Regulation of Innate Immunity	0.218776	0.0227	NOS2	5.3584e-07	0.114	FOS,NFKB1,NOS2,REL,RELA	0.190546	0.0227	PLA2G6
HMGB1 Signaling	0.222844	0.0126	PIK3C3,PIK3R4	2.72958e-18	0.101	CCL2,CNTF,FASLG,FOS,IFNG,IFNGR2,IL12B,IL1R1,IL2,IL21,LIF,NFKB1,OSM,REL,RELA,TNFSF15	0.177011	0.0126	RHOT1,RHOT2
HOTAIR Regulatory Pathway	0.222844	0.0126	PIK3C3,PIK3R4	0.00121813	0.0314	DNMT3B,NFKB1,REL,RELA,STAT3	0.534564	0.00629	ATG7
Role of OCT4 in Mammalian Embryonic Stem Cell Pluripotency	0.223357	0.0222	KDM5B	.	.	.	.	.	.
tRNA Splicing	0.223357	0.0222	PDE6C	.	.	.	.	.	.
Apelin Muscle Signaling Pathway	0.236048	0.0208	GNAT2	0.201349	0.0208	GNA12	.	.	.
Germ Cell-Sertoli Cell Junction Signaling	0.237684	0.012	PIK3C3,PIK3R4	1	0.00602	MAP3K8	0.0457088	0.0181	RHOT1,RHOT2,WASL
S100 Family Signaling Pathway	0.241546	0.00801	GPR107,IL10RA,JAK1,NOS2,PIK3C3,PIK3R4	1.28406e-12	0.0321	CALM1 (includes others),CCR6,CREB5,FCGR2A,FCGR2B,FCGR3A/FCGR3B,FOS,GPR18,GPR183,GPR35,GPR65,IL12B,MAP3K8,NFKB1,NOS2,PLCL1,PRKCB,PRKCD,PTGER4,SMAD3,SMAD7,STAT3,TYK2,VDR	0.149279	0.00802	ABCB1,ADORA1,ANXA1,PLA2G6,PRKAR1B,TBK1
Glioblastoma Multiforme Signaling	0.241546	0.0119	PIK3C3,PIK3R4	0.0631612	0.0179	PLCL1,PRKCD,RPS6KB1	0.192309	0.0119	RHOT1,RHOT2
Erythropoietin Signaling Pathway	0.241546	0.0119	PIK3C3,PIK3R4	5.05746e-21	0.107	CNTF,EPO,FASLG,FOS,IFNG,IL12B,IL2,IL21,JAK2,LIF,NFKB1,OSM,PRKCB,PRKCD,REL,RELA,RPS6KB1,TNFSF15	.	.	.
Nicotine Degradation III	0.244906	0.02	FMO5	.	.	.	.	.	.
Xenobiotic Metabolism CAR Signaling Pathway	0.250035	0.0116	FMO5,NOS2	0.0697243	0.0172	NOS2,PRKCB,PRKCD	0.202768	0.0115	ABCB1,PPP2R5D
D-myo-inositol (1,4,5,6)-Tetrakisphosphate Biosynthesis	0.258226	0.0114	FIG4,PIKFYVE	0.266837	0.0113	IPMK,PTPN22	0.0537032	0.0169	FIG4,PPP2R5D,SYNJ1
D-myo-inositol (3,4,5,6)-tetrakisphosphate Biosynthesis	0.258226	0.0114	FIG4,PIKFYVE	0.266837	0.0113	IPMK,PTPN22	0.0537032	0.0169	FIG4,PPP2R5D,SYNJ1
Regulation of eIF4 and p70S6K Signaling	0.258226	0.0114	PIK3C3,PIK3R4	0.271676	0.0112	ITGAL,RPS6KB1	0.211349	0.0112	EIF4G1,PPP2R5D
IL-33 Signaling Pathway	0.260016	0.0113	PIK3C3,PIK3R4	1.39178e-07	0.0508	CCL2,CREB5,FOS,IFNG,JAK2,MAP3K8,NFKB1,RPS6KB1,STAT3	0.20797	0.0113	PRKAR1B,TBK1
Cardiac β-adrenergic Signaling	0.260016	0.0113	GNAT2,PDE6C	0.266837	0.0113	ADCY3,GNA12	0.20797	0.0113	PPP2R5D,PRKAR1B
Tight Junction Signaling	0.262422	0.0112	MYO1A,YBX3	0.00228512	0.0279	FOS,NFKB1,REL,RELA,SMURF1	0.211349	0.0112	PPP2R5D,PRKAR1B
p70S6K Signaling	0.264241	0.0094	JAK1,PIK3C3,PIK3R4	0.119914	0.0125	PLCL1,PRKCB,PRKCD,RPS6KB1	0.452898	0.00627	MAPT,PPP2R5D
Myelination Signaling Pathway	0.265461	0.00937	GLI2,PIK3C3,PIK3R4	0.000346147	0.025	CALM1 (includes others),CREB5,FOS,HCK,NFKB1,RPS6KB1,SMAD3,SMAD7	0.198153	0.00937	PRKAR1B,PSEN1,PSEN2
Nicotine Degradation II	0.265461	0.0182	FMO5	.	.	.	.	.	.
MicroRNA Biogenesis Signaling Pathway	0.272898	0.0109	PIK3C3,PIK3R4	0.281621	0.0109	RPS6KB1,SMAD3	0.011749	0.0219	HNRNPA2B1,HSPA8,LIN28A,PRKRA
Retinoic acid Mediated Apoptosis Signaling	0.273527	0.0175	IFNAR1	0.027464	0.0351	IFNAR1,IFNG	.	.	.
Serotonin Degradation	0.273527	0.0175	DHRS2	.	.	.	.	.	.
Acute Phase Response Signaling	0.274789	0.0109	ECSIT,IL6ST	1.40481e-12	0.0707	CEBPB,FOS,IL1R1,IL6ST,ITIH4,JAK2,NFKB1,OSM,REL,RELA,SOCS1,STAT3,TAB1	0.587489	0.00543	CP
Role of JAK2 in Hormone-like Cytokine Signaling	0.277971	0.0172	JAK1	1.75416e-09	0.121	EPO,FOS,JAK2,SOCS1,STAT1,STAT3,TYK2	.	.	.
3-phosphoinositide Degradation	0.28119	0.0107	FIG4,PIKFYVE	1	0.00532	PTPN22	0.0616595	0.016	FIG4,PPP2R5D,SYNJ1
Leukocyte Extravasation Signaling	0.285102	0.0106	PIK3C3,PIK3R4	0.018605	0.0212	ITGAL,PRKCB,PRKCD,RASGRP1	0.598412	0.00529	WASL
Synaptic Long Term Depression	0.289068	0.0105	GNAT2,NOS2	0.00327365	0.0262	GNA12,NOS2,PLCL1,PRKCB,PRKCD	0.232809	0.0105	PLA2G6,PPP2R5D
D-myo-inositol-5-phosphate Metabolism	0.291072	0.0104	FIG4,PIKFYVE	1	0.00518	PTPN22	0.0660693	0.0155	FIG4,PPP2R5D,SYNJ1
Natural Killer Cell Signaling	0.293089	0.0104	PIK3C3,PIK3R4	4.96937e-18	0.0881	CD226,CD48,FASLG,FCGR2A,FCGR3A/FCGR3B,IFNG,IL12B,IL18RAP,IL2,ITGAL,JAK2,MAP3K8,NFKB1,REL,RELA,STAT4,TYK2	0.236048	0.0104	HSPA8,WASL
Adrenomedullin signaling pathway	0.293089	0.0104	PIK3C3,PIK3R4	4.49538e-06	0.0415	ADCY3,CALM1 (includes others),CEBPB,FOS,NFKB1,PLCL1,REL,RELA	0.605341	0.00518	PRKAR1B
Gap Junction Signaling	0.295121	0.0103	PIK3C3,PIK3R4	7.23e-07	0.0346	ADCY3,CALM1 (includes others),CREB5,NFKB1,PLCL1,PRKCB,PRKCD,PTGER4,REL,RELA,SMAD3	0.0042658	0.0189	CCN3,DAGLB,GJC2,HSPA8,PLA2G6,PRKAR1B
Oxytocin In Brain Signaling Pathway	0.295121	0.0103	PIK3C3,PIK3R4	0.00347579	0.0258	CALM1 (includes others),CREB5,NFKB1,PRKCB,PRKCD	0.608135	0.00515	PLA2G6
WNT/Ca+ pathway	0.305492	0.0154	PDE6C	6.44007e-06	0.0769	CREB5,NFKB1,PLCL1,REL,RELA	.	.	.
Remodeling of Epithelial Adherens Junctions	0.309742	0.0152	HGS	.	.	.	0.271644	0.0152	DNM1L
Sertoli Cell-Sertoli Cell Junction Signaling	0.311889	0.0099	NOS2,YBX3	0.0102194	0.0208	CREB5,IL18RAP,IL1R1,MAP3K8,NFKB1	.	.	.
mTOR Signaling	0.31842	0.00976	PIK3C3,PIK3R4	0.0258668	0.0195	PRKCB,PRKCD,RPS6KA2,RPS6KB1	0.0169824	0.0195	EIF4G1,PPP2R5D,RHOT1,RHOT2
Phagosome Formation	0.321366	0.00745	GPR107,MYO1A,PIK3C3,PIK3R4,PIKFYVE	1.09972e-06	0.0238	CARD9,CCR6,FCGR2A,FCGR2B,FCGR3A/FCGR3B,GPR18,GPR183,GPR35,GPR65,HCK,ITGAL,PRKCB,PRKCD,PTGER4,RASGRP1,RPS6KB1	1	0.00447	ADORA1,PLA2G6,WASL
Basal Cell Carcinoma Signaling	0.325087	0.0143	GLI2	.	.	.	.	.	.
Calcium Signaling	0.33037	0.00948	CHRNB1,MYO1A	0.117426	0.0142	CALM1 (includes others),CREB5,TNNI2	1	0.00474	PRKAR1B
EIF2 Signaling	0.33266	0.00943	PIK3C3,PIK3R4	.	.	.	1	0.00465	EIF4G1
Ephrin B Signaling	0.33266	0.0139	GNAT2	0.308102	0.0139	GNA12	.	.	.
ERK/MAPK Signaling	0.338844	0.0093	PIK3C3,PIK3R4	0.000114256	0.0326	CREB5,FOS,ITGAL,PRKCB,PRKCD,STAT1,STAT3	0.0851138	0.014	PLA2G6,PPP2R5D,PRKAR1B
ERK5 Signaling	0.339625	0.0135	IL6ST	3.80665e-10	0.108	CREB5,FOS,GNA12,IL6ST,LIF,MAP3K8,RPS6KA2,RPS6KB1	.	.	.
Role of WNT/GSK-3β Signaling in the Pathogenesis of Influenza	0.339625	0.0135	IFNAR1	0.0485243	0.027	IFNAR1,IFNG	.	.	.
IL-4 Signaling	0.341979	0.00811	JAK1,PIK3C3,PIK3R4	0.0203545	0.0162	CREB5,NFIL3,NFKB1,RPS6KB1,SOCS1,STAT3	.	.	.
Toll-like Receptor Signaling	0.350752	0.013	ECSIT	2.23843e-08	0.0909	FOS,IL12B,NFKB1,REL,RELA,TAB1,TNFAIP3	.	.	.
Role of Osteoblasts, Osteoclasts and Chondrocytes in Rheumatoid Arthritis	0.352371	0.00901	PIK3C3,PIK3R4	1.48384e-06	0.0405	CALM1 (includes others),FOS,IFNG,IL10,IL18RAP,IL1R1,NFKB1,RELA,SMURF1	.	.	.
Role of BRCA1 in DNA Damage Response	0.362243	0.0125	RBL1	0.00614114	0.0375	BABAM2,IFNG,STAT1	.	.	.
cAMP-mediated signaling	0.370681	0.00866	CNGB3,PDE6C	0.00141496	0.026	ADCY3,CALM1 (includes others),CREB5,CREM,PTGER4,STAT3	0.303389	0.00866	ADORA1,PRKAR1B
Osteoarthritis Pathway	0.37325	0.00862	GLI2,NOS2	1.4282e-08	0.0474	CEBPB,CREB5,IL18RAP,IL1R1,ITGAL,NFKB1,NOS2,REL,RELA,SMAD3,SMAD7	.	.	.
Protein Kinase A Signaling	0.378443	0.00761	CNGB3,PDE6C,PTPN4	1.43411e-07	0.033	ADCY3,CALM1 (includes others),CREB5,CREM,NFKB1,PLCL1,PRKCB,PRKCD,PTPN22,REL,RELA,SMAD3,TNNI2	0.564937	0.00508	PRKAR1B,TH
Regulation Of The Epithelial Mesenchymal Transition In Development Pathway	0.379315	0.0118	GLI2	0.00757393	0.0353	NFKB1,REL,RELA	0.0630957	0.0235	PSEN1,PSEN2
Regulation of Cellular Mechanics by Calpain Protease	0.389942	0.0114	CNGB3	0.373217	0.0114	ITGAL	.	.	.
Systemic Lupus Erythematosus In T Cell Signaling Pathway	0.398107	0.00737	NOS2,PIK3C3,PIK3R4	2.513e-09	0.0369	CREB5,CREM,FASLG,FOS,GNA12,ICOSLG/LOC102723996,IL10,IL12B,IL2,IL21,ITGAL,NOS2,RORC,RPS6KB1,STAT3	0.30903	0.00737	PPP2R5D,RHOT1,RHOT2
Breast Cancer Regulation by Stathmin1	0.413048	0.00685	GPR107,PIK3C3,PIK3R4,RB1CC1	0.000132718	0.0205	CCR6,CREB5,GPR18,GPR183,GPR35,GPR65,NFKB1,PRKCB,PRKCD,PTGER4,RPS6KB1,STAT3	0.532108	0.00514	ADORA1,PPP2R5D,PRKAR1B
DNA Methylation and Transcriptional Repression Signaling	0.419759	0.0103	RBL1	0.00108057	0.0412	CEBPB,DNMT3B,HNF4A,RELA	0.37325	0.0103	MECP2
CREB Signaling in Neurons	0.42658	0.00672	GNAT2,GPR107,PIK3C3,PIK3R4	3.34547e-05	0.0218	ADCY3,CALM1 (includes others),CCR6,CREB5,GNA12,GPR18,GPR183,GPR35,GPR65,PLCL1,PRKCB,PRKCD,PTGER4	1	0.00336	ADORA1,PRKAR1B
T Helper Cell Differentiation	0.44157	0.00749	IL10RA,IL6ST	9.76563e-14	0.0599	CD40,CXCR5,ICOSLG/LOC102723996,IFNG,IFNGR2,IL10,IL12B,IL2,IL21,IL23R,IL2RA,IL6ST,RORC,STAT1,STAT3,STAT4	.	.	.
α-Adrenergic Signaling	0.448745	0.00943	GNAT2	0.000125	0.0472	ADCY3,CALM1 (includes others),GNA12,PRKCB,PRKCD	0.399945	0.00943	PRKAR1B
FcγRIIB Signaling in B Lymphocytes	0.450817	0.00735	PIK3C3,PIK3R4	1	0.00368	FCGR2B	.	.	.
Regulation of Actin-based Motility by Rho	0.461318	0.00909	PIKFYVE	0.456174	0.00909	ITGAL	0.0158489	0.0273	RHOT1,RHOT2,WASL
Serotonin Receptor Signaling	0.467735	0.00661	PIK3C3,PIK3R4,RBL1	1.65214e-09	0.0352	ADCY3,CALM1 (includes others),CREB5,GNA12,HCK,IL12B,IL2,JAK2,NFKB1,PLCL1,PRKCB,PRKCD,RPS6KB1,SLC9A3,STAT3,TNNI2	0.00151356	0.0176	GCH1,MAPT,PLA2G6,PRKAR1B,RHOT1,RHOT2,SLC18A2,TGM6
Role Of Osteoclasts In Rheumatoid Arthritis Signaling Pathway	0.487528	0.00685	PIK3C3,PIK3R4	1.75416e-09	0.0447	ADAM30,CALM1 (includes others),CREB5,FCGR2A,FCGR2B,FCGR3A/FCGR3B,FOS,IFNG,IL10,IL18RAP,IL1R1,NFKB1,RELA	0.163682	0.0103	FOXG1,RHOT1,RHOT2
IL-15 Production	0.490908	0.00833	JAK1	1.06727e-06	0.0583	HCK,JAK2,NFKB1,REL,RELA,STAT1,TYK2	.	.	.
RHOA Signaling	0.496592	0.0082	PIKFYVE	0.497577	0.0082	GNA12	.	.	.
LXR/RXR Activation	0.498884	0.00813	NOS2	6.38711e-08	0.065	CCL2,IL18RAP,IL1R1,ITIH4,NFKB1,NOS2,REL,RELA	.	.	.
ICOS-ICOSL Signaling in T Helper Cells	0.503501	0.00664	PIK3C3,PIK3R4	0.000214336	0.0266	CALM1 (includes others),CD40,ICOSLG/LOC102723996,IL2,IL2RA,NFKB1,REL,RELA	.	.	.
SAPK/JNK Signaling	0.503501	0.00664	PIK3C3,PIK3R4	1	0.00664	GNA12,TAB1	.	.	.
Type I Diabetes Mellitus Signaling	0.508159	0.00658	JAK1,NOS2	3.39074e-09	0.0428	FASLG,IFNG,IFNGR2,IL12B,IL1R1,IL2,JAK2,NFKB1,NOS2,REL,RELA,SOCS1,STAT1	.	.	.
Ferroptosis Signaling Pathway	0.510505	0.00787	RBL1	0.148335	0.0157	GPX4,STAT3	0.12388	0.0157	GCH1,SLC39A14
G Beta Gamma Signaling	0.515229	0.00775	GNAT2	0.0291598	0.0233	GNA12,PRKCB,PRKCD	0.462381	0.00775	PRKAR1B
Synaptogenesis Signaling Pathway	0.517607	0.00647	PIK3C3,PIK3R4	0.00154802	0.0227	ADCY3,CALM1 (includes others),CREB5,HCK,PRKCD,RASGRP1,RPS6KB1	0.0165959	0.0162	HSPA8,MAPT,PRKAR1B,SNCA,WASL
GABA Receptor Signaling	0.5188	0.00769	GNAT2	0.155153	0.0154	ADCY3,GNA12	.	.	.
CD28 Signaling in T Helper Cells	0.521195	0.00643	PIK3C3,PIK3R4	0.0016436	0.0225	CALM1 (includes others),CARD11,FOS,IL2,NFKB1,REL,RELA	.	.	.
Gαi Signaling	0.544503	0.00714	GNAT2	0.0370567	0.0214	ADCY3,GNA12,STAT3	0.144877	0.0143	ADORA1,PRKAR1B
Cellular Effects of Sildenafil (Viagra)	0.552077	0.00699	MYO1A	0.0393448	0.021	ADCY3,CALM1 (includes others),PLCL1	0.497737	0.00699	PRKAR1B
Dilated Cardiomyopathy Signaling Pathway	0.570164	0.00667	MYO1A	0.201349	0.0133	ADCY3,TNNI2	0.514044	0.00667	PRKAR1B
PKCθ Signaling in T Lymphocytes	0.590201	0.00567	PIK3C3,PIK3R4	0.00380263	0.0198	CARD11,FOS,IL2,MAP3K8,NFKB1,REL,RELA	.	.	.
Androgen Signaling	0.609537	0.00599	GNAT2	1.16762e-06	0.0479	CALM1 (includes others),GNA12,NFKB1,PRKCB,PRKCD,REL,RELA,SMAD3	0.55335	0.00599	PRKAR1B
Xenobiotic Metabolism PXR Signaling Pathway	0.628058	0.00568	NOS2	0.0744744	0.0169	NOS2,PRKCB,PRKCD	0.209894	0.0112	ABCB1,PRKAR1B
Protein Ubiquitination Pathway	1	0.00373	USP22	0.485794	0.00746	IFNG,SMURF1	5.7544e-06	0.0336	DNAJB2,DNAJB6,DNAJC12,DNAJC13,DNAJC6,HSPA8,PRKN,TRAP1,UCHL1
Gustation Pathway	1	0.005	TAS2R3	1	0.00503	ADCY3	0.246604	0.0101	DAGLB,PRKAR1B
Opioid Signaling Pathway	1	0.00364	GNAT2	1.23461e-07	0.04	ADCY3,CALM1 (includes others),CREB5,FOS,GNA12,HCK,NFKB1,PRKCB,PRKCD,RPS6KA2,RPS6KB1	0.380189	0.00727	PRKAR1B,TH
Agranulocyte Adhesion and Diapedesis	1	0.00518	MYO1A	0.00347579	0.0259	CCL13,CCL2,CCR6,CXCR5,IL1R1	0.605341	0.00518	PODXL
Ephrin Receptor Signaling	1	0.00498	GNAT2	0.00416021	0.0249	CREB5,GNA12,ITGAL,JAK2,STAT3	0.620869	0.00498	WASL
B Cell Receptor Signaling	1	0.00543	PIK3C3,PIK3R4	4.109e-06	0.0299	CALM1 (includes others),CREB5,EBF1,FCGR2A,FCGR2B,MAP3K8,NFKB1,PRKCB,REL,RELA,RPS6KB1	1	0.00272	SYNJ1
NF-κB Signaling	1	0.00543	PIK3C3,PIK3R4	0.000190132	0.0245	CARD11,CD40,IL1R1,MAP3K8,NFKB1,PRKCB,RELA,TAB1,TNFAIP3	1	0.00272	TBK1
CTLA4 Signaling in Cytotoxic T Lymphocytes	1	0.00538	PIK3C3,PIK3R4	0.0209735	0.0161	CARD11,FOS,HCK,IL2,ITGAL,NFKB1	1	0.00269	PPP2R5D
Systemic Lupus Erythematosus Signaling	1	0.00338	PIK3C3,PIK3R4	0.0266535	0.0136	CD40,CREM,FCGR2A,FCGR2B,FCGR3A/FCGR3B,FOS,IL10,IL2	1	0.00169	HNRNPA2B1
Wound Healing Signaling Pathway	1	0.0042	JAK1	4.52353e-19	0.0798	CEBPB,CNTF,FASLG,FOS,IFNG,IFNGR2,IL12B,IL18RAP,IL1R1,IL2,IL21,JAK2,LIF,MST1,NFKB1,OSM,STAT1,TNFSF15,TYK2	.	.	.
Th17 Activation Pathway	1	0.00356	JAK1	2.39888e-13	0.0569	CCR6,IFNG,IL10,IL12B,IL1R1,IL21,IL23R,JAK2,NFKB1,PTGER4,REL,RELA,RORC,STAT3,STAT4,TYK2	.	.	.
T Cell Receptor Signaling	1	0.00528	PIK3C3,PIK3R4	7.23e-07	0.0317	CALM1 (includes others),CARD11,FOS,ICOSLG/LOC102723996,IFNG,IL2,ITGAL,NFKB1,PTPN22,RASGRP1,REL,RELA	.	.	.
CCR5 Signaling in Macrophages	1	0.00338	GNAT2	0.00614114	0.0203	CALM1 (includes others),FASLG,FOS,GNA12,PRKCB,PRKCD	.	.	.
Role of NFAT in Regulation of the Immune Response	1	0.00526	GNAT2,PIK3C3,PIK3R4	0.00671862	0.0158	CALM1 (includes others),FCGR2A,FCGR2B,FCGR3A/FCGR3B,FOS,GNA12,NFKB1,REL,RELA	.	.	.
G Protein Signaling Mediated by Tubby	1	0.00376	GNAT2	0.481447	0.00752	GNA12,JAK2	.	.	.
Parkinson's Signaling	.	.	.	.	.	.	8.70964e-07	0.25	PARK7,PRKN,SNCA,UCHL1
Dopamine Receptor Signaling	.	.	.	0.337075	0.0127	ADCY3	2.18776e-06	0.0759	GCH1,PPP2R5D,PRKAR1B,SLC18A2,SLC6A3,TH
Unfolded protein response	.	.	.	0.0729289	0.0225	CEBPB,CEBPG	4.36516e-06	0.0674	DNAJB2,DNAJB6,DNAJC12,DNAJC13,DNAJC6,HSPA8
Transport of bile salts and organic acids, metal ions and amine compounds	.	.	.	.	.	.	4.89779e-05	0.0602	CP,SLC18A2,SLC30A10,SLC39A14,SLC6A3
Neutrophil degranulation	.	.	.	7.0748e-05	0.0231	ARHGAP45,CTSZ,DOK3,FCGR2A,FCGR3A/FCGR3B,ITGAL,MANBA,NFKB1,ORMDL3,PRKCD,TSPAN14	9.54993e-05	0.021	ATG7,ATP6AP2,DNAJC13,DYNC1H1,GRN,HSPA8,LAMP2,PSAP,PSEN1,TRPM2
Amyloid Processing	.	.	.	.	.	.	9.54993e-05	0.08	MAPT,PRKAR1B,PSEN1,PSEN2
Chaperone Mediated Autophagy	.	.	.	.	.	.	0.000154882	0.136	HSPA8,LAMP2,PARK7
Mitophagy	.	.	.	.	.	.	0.000398107	0.1	ATG12,PINK1,PRKN
Miro GTPase Cycle	.	.	.	.	.	.	0.000630957	0.25	RHOT1,RHOT2
BAG2 Signaling Pathway	.	.	.	0.00652033	0.0366	NFKB1,REL,RELA	0.000645654	0.0488	HSPA8,MAPT,PINK1,PRKN
Notch Signaling	.	.	.	0.150574	0.027	MAML2	0.00074131	0.0811	NOTCH3,PSEN1,PSEN2
Sphingolipid metabolism	.	.	.	0.0695158	0.023	GALC,ORMDL3	0.000812831	0.046	GALC,GBA1,PSAP,SMPD1
HEY1 Signaling Pathway	.	.	.	0.217659	0.0127	SMAD3,SMAD7	0.000954993	0.0318	ADORA1,NOTCH3,PINK1,PSEN1,PSEN2
Microautophagy Signaling Pathway	.	.	.	.	.	.	0.000954993	0.0318	DNM1L,HSPA8,LAMP2,RHOT1,RHOT2
Aggrephagy	.	.	.	.	.	.	0.00114815	0.0698	DYNC1H1,PARK7,PRKN
Signaling by NOTCH3	.	.	.	0.00108057	0.0612	IKZF1,MAML2,STAT1	0.00165959	0.0612	NOTCH3,PSEN1,PSEN2
Ion channel transport	.	.	.	1	0.00546	CALM1 (includes others)	0.00190546	0.0273	ATP10B,ATP13A2,ATP1A3,ATP7B,TRPM2
HSP90 chaperone cycle for steroid hormone receptors in the presence of ligand	.	.	.	.	.	.	0.00234423	0.0545	DCTN1,DYNC1H1,HSPA8
Clathrin-mediated endocytosis	.	.	.	.	.	.	0.00346737	0.031	DNAJC6,HSPA8,SYNJ1,WASL
Mitochondrial protein import	.	.	.	.	.	.	0.00363078	0.0469	CHCHD10,CHCHD2,COQ2
Metabolism of cofactors	.	.	.	0.0686877	0.0526	CALM1 (includes others)	0.00371535	0.105	COQ2,GCH1
Macroautophagy	.	.	.	0.277434	0.0154	ATG16L1	0.00371535	0.0462	ATG12,ATG7,WDR45
Amyloid fiber formation	.	.	.	0.311817	0.0137	TSPAN14	0.00524807	0.0411	PRKN,SNCA,SORL1
PI Metabolism	.	.	.	.	.	.	0.00724436	0.0366	FIG4,SYNJ1,VAC14
Actin Nucleation by ARP-WASP Complex	.	.	.	0.0762808	0.022	GNA12,ITGAL	0.00954993	0.033	RHOT1,RHOT2,WASL
EPH-Ephrin signaling	.	.	.	.	.	.	0.00977237	0.0326	PSEN1,PSEN2,WASL
Signaling by NOTCH2	.	.	.	0.132375	0.0303	MAML2	0.0109648	0.0606	PSEN1,PSEN2
Late endosomal microautophagy	.	.	.	.	.	.	0.0114815	0.0588	HSPA8,PARK7
Sumoylation Pathway	.	.	.	0.0133819	0.0297	FASLG,FOS,NFKB1	0.0125893	0.0297	RHOT1,RHOT2,SNCA
Acetylcholine Receptor Signaling Pathway	.	.	.	2.94327e-07	0.0474	ADCY3,CALM1 (includes others),CREB5,JAK2,NFKB1,NOS2,PLCL1,PRKCB,PRKCD	0.0131826	0.0211	PRKAR1B,PSEN1,PSEN2,TH
Adrenergic Receptor Signaling Pathway (Enhanced)	.	.	.	3.06115e-12	0.0674	ADCY3,CNTF,FASLG,IFNG,IL12B,IL2,IL21,LIF,OSM,PLCL1,PRKCB,PRKCD,TNFSF15	0.0138038	0.0207	ATP6AP2,PRKAR1B,SLC18A2,TH
Tetrahydrobiopterin Biosynthesis I	.	.	.	.	.	.	0.0144544	0.333	GCH1
Tetrahydrobiopterin Biosynthesis II	.	.	.	.	.	.	0.0144544	0.333	GCH1
Intra-Golgi and retrograde Golgi-to-ER traffic	.	.	.	1	0.00493	KIF21B	0.0165959	0.0197	DCTN1,DYNC1H1,KIF21B,PLA2G6
Neuroprotective Role of THOP1 in Alzheimer's Disease	.	.	.	0.467238	0.00885	IFNG	0.0169824	0.0265	HTRA2,MAPT,PRKAR1B
CDK5 Signaling	.	.	.	0.470046	0.00877	ADCY3	0.017378	0.0263	MAPT,PPP2R5D,PRKAR1B
Regulation of mRNA stability by proteins that bind AU-rich elements	.	.	.	0.0150854	0.0455	PRKCD,ZFP36L1	0.0190546	0.0455	EIF4G1,HSPA8
Catecholamine Biosynthesis	.	.	.	.	.	.	0.0190546	0.25	TH
Methylmalonyl Pathway	.	.	.	.	.	.	0.0190546	0.25	MCEE
Neurovascular Coupling Signaling Pathway	.	.	.	0.370987	0.00913	CALM1 (includes others),PTGER4	0.020893	0.0183	ADORA1,MAPT,PLA2G6,PRKAR1B
MHC class II antigen presentation	.	.	.	.	.	.	0.0229087	0.0238	DCTN1,DNM1L,DYNC1H1
2-oxobutanoate Degradation I	.	.	.	0.0129869	0.2	DLD	0.0234423	0.2	MCEE
Apoptotic execution phase	.	.	.	0.219624	0.0192	PRKCD	0.025704	0.0385	DNM1L,MAPT
Cancer Drug Resistance by Drug Efflux	.	.	.	0.246842	0.0172	NFKB1	0.0316228	0.0345	ABCB1,FOXG1
Signaling by ERBB4	.	.	.	.	.	.	0.0316228	0.0345	PSEN1,PSEN2
Semaphorin Signaling in Neurons	.	.	.	.	.	.	0.0323594	0.0339	RHOT1,RHOT2
PXR/RXR Activation	.	.	.	0.0338716	0.0317	HNF4A,RELA	0.0363078	0.0317	ABCB1,PRKAR1B
Transcriptional Regulation by MECP2	.	.	.	0.269246	0.0159	CALM1 (includes others)	0.0363078	0.0317	FOXG1,MECP2
Sphingomyelin Metabolism	.	.	.	.	.	.	0.0380189	0.125	SMPD1
Abacavir ADME	.	.	.	.	.	.	0.042658	0.111	ABCB1
Lipophagy	.	.	.	.	.	.	0.042658	0.111	HSPA8
Prednisone ADME	.	.	.	.	.	.	0.042658	0.111	ABCB1
Neurotransmitter clearance	.	.	.	.	.	.	0.0467735	0.1	SLC6A3
trans-Golgi Network Vesicle Budding	.	.	.	0.316522	0.0135	CTSZ	0.0489779	0.027	DNAJC6,HSPA8
Signaling by NOTCH1	.	.	.	0.329092	0.013	MAML2	0.0524807	0.026	PSEN1,PSEN2
Protein Sorting Signaling Pathway	.	.	.	0.266837	0.0113	ADCY3,HCK	0.0537032	0.0169	GBA1,PRKAR1B,VPS35
DDX58/IFIH1-mediated induction of interferon-alpha/beta	.	.	.	0.000414307	0.0506	IFIH1,NFKB1,RELA,TNFAIP3	0.0549541	0.0253	ATG12,TBK1
Autism Signaling Pathway	.	.	.	3.50831e-08	0.0399	CCL2,CNTF,DLD,FASLG,IFNG,IL12B,IL2,IL21,LIF,OSM,RPS6KB1,TNFSF15	0.0562341	0.0133	ATP7B,CYP27A1,MECP2,PRKAR1B
Signaling by NTRK1 (TRKA)	.	.	.	0.0596665	0.0247	RPS6KA2,STAT3	0.057544	0.0247	DNM1L,PPP2R5D
Signaling by NOTCH4	.	.	.	0.0612971	0.0244	MAML2,SMAD3	0.0588844	0.0244	PSEN1,PSEN2
Bile Acid Biosynthesis, Neutral Pathway	.	.	.	.	.	.	0.060256	0.0769	CYP27A1
Activation of NMDA receptors and postsynaptic events	.	.	.	0.0644997	0.0238	CALM1 (includes others),RPS6KA2	0.0616595	0.0238	MAPT,PRKAR1B
Opioid Signalling	.	.	.	0.00906532	0.0333	ADCY3,CALM1 (includes others),PRKCD	0.0691831	0.0222	PPP2R5D,PRKAR1B
Metabolism of nitric oxide: NOS3 activation and regulation	.	.	.	0.0513664	0.0667	CALM1 (includes others)	0.0691831	0.0667	WASL
Telomere Extension by Telomerase	.	.	.	.	.	.	0.0691831	0.0667	HNRNPA2B1
Pregnenolone Biosynthesis	.	.	.	.	.	.	0.0691831	0.0667	CYP27A1
Death Receptor Signaling	.	.	.	6.09064e-05	0.0532	FASLG,NFKB1,REL,RELA,TNFSF15	0.074131	0.0213	HTRA2,TBK1
FOXO-mediated transcription of cell death genes	.	.	.	0.0556938	0.0625	FASLG	0.074131	0.0625	PINK1
Mitotic Prometaphase	.	.	.	.	.	.	0.074131	0.0148	DCTN1,DYNC1H1,PPP2R5D
Glutaryl-CoA Degradation	.	.	.	.	.	.	0.074131	0.0625	PARK7
D-myo-inositol (1,4,5)-trisphosphate Degradation	.	.	.	.	.	.	0.074131	0.0625	SYNJ1
Cilium Assembly	.	.	.	.	.	.	0.074131	0.0147	DCTN1,DYNC1H1,KIF24
Protein methylation	.	.	.	0.0600251	0.0588	CALM1 (includes others)	0.0776247	0.0588	HSPA8
1D-myo-inositol Hexakisphosphate Biosynthesis II (Mammalian)	.	.	.	0.0600251	0.0588	IPMK	0.0776247	0.0588	SYNJ1
D-myo-inositol (1,3,4)-trisphosphate Biosynthesis	.	.	.	0.0600251	0.0588	IPMK	0.0776247	0.0588	SYNJ1
FOXO-mediated transcription of cell cycle genes	.	.	.	0.0600251	0.0588	SMAD3	0.0776247	0.0588	FOXG1
Transcriptional regulation of pluripotent stem cells	.	.	.	0.0600251	0.0588	STAT3	0.0776247	0.0588	LIN28A
p75 NTR receptor-mediated signalling	.	.	.	0.0118707	0.0306	NFKB1,RELA,RIPK2	0.0794328	0.0204	PSEN1,PSEN2
Cellular response to heat stress	.	.	.	.	.	.	0.0794328	0.0206	DNAJB6,HSPA8
Hepatic Cholestasis	.	.	.	1.13088e-21	0.0935	ADCY3,CALM1 (includes others),CNTF,FASLG,HNF4A,IFNG,IL12B,IL18RAP,IL1R1,IL2,IL21,LIF,NFKB1,NOS2,OSM,PRKCB,PRKCD,REL,RELA,TNFSF15	0.0831764	0.014	ABCB1,CYP27A1,PRKAR1B
Metabolism of Angiotensinogen to Angiotensins	.	.	.	0.0643067	0.0556	CTSZ	0.0831764	0.0556	ATP6AP2
Metabolism of amine-derived hormones	.	.	.	.	.	.	0.0831764	0.0556	TH
ISGylation Signaling Pathway	.	.	.	3.18039e-10	0.0882	IFIH1,IFNAR1,IFNG,IRF5,IRF8,ITGAL,NFKB1,STAT1,TYK2	0.0851138	0.0196	PRKN,TBK1
COPI-mediated anterograde transport	.	.	.	.	.	.	0.0851138	0.0198	DCTN1,DYNC1H1
Integration of energy metabolism	.	.	.	0.430934	0.00971	ADCY3	0.0870964	0.0194	PPP2R5D,PRKAR1B
GABA synthesis, release, reuptake and degradation	.	.	.	.	.	.	0.0870964	0.0526	HSPA8
Ubiquinol-10 Biosynthesis (Eukaryotic)	.	.	.	.	.	.	0.0870964	0.0526	COQ2
Sleep REM Signaling Pathway	.	.	.	9.93873e-17	0.125	CNTF,CREB5,FASLG,FOS,IFNG,IL12B,IL2,IL21,LIF,OSM,RPS6KA2,RPS6KB1,TNFSF15	0.0891251	0.0192	NR4A2,PRKAR1B
Interleukin-4 and Interleukin-13 signaling	.	.	.	7.49651e-20	0.136	CCL2,FASLG,FOS,IL10,IL12B,IL23R,JAK2,LIF,NOS2,OSM,RORC,SOCS1,STAT1,STAT3,TYK2	0.0977237	0.0182	ANXA1,HSPA8
Orexin Signaling Pathway	.	.	.	0.00145799	0.0259	ADCY3,CALM1 (includes others),NFKB1,PLCL1,PRKCB,PRKCD	0.100231	0.0129	ATP6AP2,PLA2G6,PRKAR1B
Superpathway of D-myo-inositol (1,4,5)-trisphosphate Metabolism	.	.	.	0.0819672	0.0455	IPMK	0.100231	0.0455	SYNJ1
Sertoli Cell-Germ Cell Junction Signaling Pathway (Enhanced)	.	.	.	2.0545e-07	0.0429	FOS,FOSL2,IL18RAP,IL1R1,MAP3K8,NFKB1,NOS2,RELA,SMAD3,TAB1	0.101391	0.0129	PPP2R5D,PRKAR1B,WASL
Sleep NREM Signaling Pathway	.	.	.	0.120635	0.0175	ADCY3,CREB5	0.103753	0.0175	ADORA1,PRKAR1B
Nephrin family interactions	.	.	.	.	.	.	0.104472	0.0435	WASL
Tryptophan Degradation III (Eukaryotic)	.	.	.	.	.	.	0.104472	0.0435	PARK7
Cholecystokinin/Gastrin-mediated Signaling	.	.	.	0.000220854	0.0427	CREM,FOS,GNA12,PRKCB,PRKCD	0.108143	0.0171	RHOT1,RHOT2
Mitochondrial Fatty Acid Beta-Oxidation	.	.	.	.	.	.	0.108893	0.0417	MCEE
p38 MAPK Signaling	.	.	.	5.02599e-08	0.0667	CREB5,FASLG,IL18RAP,IL1R1,RPS6KA2,RPS6KB1,STAT1,TAB1	0.11298	0.0167	MAPT,PLA2G6
Eukaryotic Translation Initiation	.	.	.	.	.	.	0.115878	0.0164	CP,EIF4G1
L1CAM interactions	.	.	.	0.500567	0.00813	RPS6KA2	0.11749	0.0163	DNM1L,HSPA8
WNT ligand biogenesis and trafficking	.	.	.	.	.	.	0.11749	0.0385	VPS35
ROBO SLIT Signaling Pathway	.	.	.	0.0258668	0.0242	FOS,HCK,NDFIP1	0.119124	0.0161	PRKAR1B,WASL
Effects of PIP2 hydrolysis	.	.	.	0.00455141	0.0741	PRKCD,RASGRP1	0.121619	0.037	DAGLB
Electron transport, ATP synthesis, and heat production by uncoupling proteins	.	.	.	.	.	.	0.125314	0.0156	TRAP1,UQCRC1
MTOR signalling	.	.	.	0.10928	0.0357	RPS6KB1	0.125893	0.0357	EIF4G1
SUMOylation of intracellular receptors	.	.	.	0.10928	0.0357	VDR	0.125893	0.0357	NR4A2
G alpha (i) signalling events	.	.	.	0.00273509	0.0233	ADCY3,CCL13,CCR6,CXCR5,GPR18,GPR183	0.126765	0.0116	ADORA1,ANXA1,PSAP
Cardiac conduction	.	.	.	0.523573	0.00769	CALM1 (includes others)	0.128529	0.0154	ATP1A3,KCND3
Response to elevated platelet cytosolic Ca2+	.	.	.	0.00428672	0.0303	CALM1 (includes others),ITIH4,PHACTR2,PRKCB	0.131826	0.0152	LAMP2,PSAP
Deubiquitination	.	.	.	6.866e-05	0.0304	BABAM2,IFIH1,NOD2,RIPK2,SMAD3,SMAD7,TAB1,TNFAIP3	0.13213	0.0114	PRKN,RHOT1,UCHL1
CGAS-STING Signaling Pathway	.	.	.	1.80941e-16	0.104	ATG16L1,CCL2,CNTF,FASLG,IFNG,IL12B,IL2,IL21,LIF,NFKB1,OSM,RELA,STAT1,TNFSF15	0.135207	0.0149	ATP6AP2,TBK1
TNFR2 Signaling	.	.	.	5.33633e-08	0.161	FOS,NFKB1,REL,RELA,TNFAIP3	0.138357	0.0323	TBK1
Toll-like Receptor Cascades	.	.	.	.	.	.	0.138357	0.0323	DNM1L
Bile acid and bile salt metabolism	.	.	.	.	.	.	0.138357	0.0323	CYP27A1
Asparagine N-linked glycosylation	.	.	.	.	.	.	0.138357	0.0323	NUS1
RIPK1-mediated regulated necrosis	.	.	.	0.1277	0.0312	FASLG	0.142561	0.0312	PRKN
Toll Like Receptor 3 (TLR3) Cascade	.	.	.	0.1277	0.0312	TAB1	0.142561	0.0312	TBK1
RHO GTPases Activate Formins	.	.	.	.	.	.	0.143219	0.0144	DYNC1H1,PPP2R5D
MAPK targets/ Nuclear events mediated by MAP kinases	.	.	.	0.00757393	0.0606	FOS,RPS6KA2	0.146555	0.0303	PPP2R5D
Superpathway of Methionine Degradation	.	.	.	0.141393	0.0286	DLD	0.154882	0.0286	MCEE
MIF-mediated Glucocorticoid Regulation	.	.	.	0.000335931	0.0833	NFKB1,REL,RELA	0.158855	0.0278	PLA2G6
RHO GTPases Activate WASPs and WAVEs	.	.	.	.	.	.	0.158855	0.0278	WASL
Gene and protein expression by JAK-STAT signaling after IL-12 stimulation	.	.	.	0.000378696	0.0811	IFNG,IL10,STAT4	0.16293	0.027	HNRNPA2B1
MyD88-independent TLR4 cascade	.	.	.	0.150574	0.027	TAB1	0.16293	0.027	TBK1
PTEN Signaling	.	.	.	8.99077e-05	0.0397	FASLG,ITGAL,NFKB1,REL,RELA,RPS6KB1	0.163305	0.0132	FOXG1,SYNJ1
Cell Cycle Regulation by BTG Family Proteins	.	.	.	.	.	.	0.166725	0.0263	PPP2R5D
tRNA Charging	.	.	.	.	.	.	0.166725	0.0263	WARS2
Fcgamma receptor (FCGR) dependent phagocytosis	.	.	.	0.00879777	0.0255	FCGR2A,FCGR3A/FCGR3B,HCK,PRKCD	0.17338	0.0127	PLA2G6,WASL
Epithelial Adherens Junction Signaling	.	.	.	1	0.00637	MST1	0.17338	0.0127	NOTCH3,PPP2R5D
Neurotransmitter release cycle	.	.	.	.	.	.	0.174985	0.025	SLC18A2
DAG and IP3 signaling	.	.	.	0.000559017	0.0732	ADCY3,CALM1 (includes others),PRKCD	0.178649	0.0244	PRKAR1B
Inhibition of ARE-Mediated mRNA Degradation Pathway	.	.	.	0.00991776	0.0248	FASLG,TNFSF15,TNFSF18,ZFP36L1	0.180302	0.0124	PPP2R5D,PRKAR1B
Vasopressin regulates renal water homeostasis via Aquaporins	.	.	.	0.178611	0.0233	ADCY3	0.186638	0.0233	PRKAR1B
Smooth Muscle Contraction	.	.	.	0.178611	0.0233	CALM1 (includes others)	0.186638	0.0233	ANXA1
Triacylglycerol Degradation	.	.	.	.	.	.	0.186638	0.0233	DAGLB
Role of RIG1-like Receptors in Antiviral Innate Immunity	.	.	.	2.33525e-05	0.0909	IFIH1,NFKB1,REL,RELA	0.190546	0.0227	TBK1
SUMOylation of transcription cofactors	.	.	.	.	.	.	0.190546	0.0227	PARK7
Retinoid metabolism and transport	.	.	.	.	.	.	0.190546	0.0227	LRP10
BER (Base Excision Repair) Pathway	.	.	.	.	.	.	0.190546	0.0227	POLG
Class A/1 (Rhodopsin-like receptors)	.	.	.	4.65125e-05	0.0285	CCL13,CCL2,CCR6,CXCR5,GPR18,GPR183,GPR35,GPR65,PTGER4	0.193197	0.00949	ADORA1,ANXA1,PSAP
GPER1 signaling	.	.	.	0.187943	0.0222	ADCY3	0.194536	0.0222	PRKAR1B
Netrin Signaling	.	.	.	0.0654731	0.0176	NFKB1,PRKCB,PRKCD	0.195884	0.0118	PRKAR1B,WASL
Interleukin-2 family signaling	.	.	.	2.48206e-12	0.174	IL2,IL21,IL2RA,JAK2,LGALS9,STAT1,STAT3,STAT4	0.198153	0.0217	SYNJ1
Cytosolic sensors of pathogen-associated DNA	.	.	.	0.016504	0.0435	NFKB1,RELA	0.198153	0.0217	TBK1
XBP1(S) activates chaperone genes	.	.	.	.	.	.	0.206063	0.0208	DCTN1
PFKFB4 Signaling Pathway	.	.	.	0.206233	0.0204	CREB5	0.209894	0.0204	PRKAR1B
Dopamine-DARPP32 Feedback in cAMP Signaling	.	.	.	2.88009e-05	0.0389	ADCY3,CALM1 (includes others),CREB5,CREM,PLCL1,PRKCB,PRKCD	0.213304	0.0111	PPP2R5D,PRKAR1B
MYC Mediated Apoptosis Signaling	.	.	.	0.0203545	0.04	FASLG,NFKB1	0.213796	0.02	PRKAR1B
Netrin-1 signaling	.	.	.	.	.	.	0.213796	0.02	WASL
UVC-Induced MAPK Signaling	.	.	.	0.00125517	0.0588	FOS,PRKCB,PRKCD	0.21727	0.0196	SMPD1
Spliceosomal Cycle	.	.	.	.	.	.	0.224905	0.0189	HSPA8
Interleukin-3, Interleukin-5 and GM-CSF signaling	.	.	.	7.0748e-05	0.0727	HCK,IL2,IL2RA,JAK2	0.232274	0.0182	SYNJ1
Signaling by PTK6	.	.	.	0.0251034	0.0364	LRRK2,STAT3	0.232274	0.0182	LRRK2
Deadenylation-dependent mRNA decay	.	.	.	.	.	.	0.232274	0.0182	EIF4G1
TNF signaling	.	.	.	0.027464	0.0351	TAB1,TNFAIP3	0.239332	0.0175	TBK1
Iron uptake and transport	.	.	.	.	.	.	0.24322	0.0172	CP
Role of CHK Proteins in Cell Cycle Checkpoint Control	.	.	.	.	.	.	0.24322	0.0172	PPP2R5D
Cachexia Signaling Pathway	.	.	.	3.05176e-20	0.0644	ADCY3,CCL2,CEBPB,CNTF,FASLG,IFNG,IFNGR2,IL12B,IL18RAP,IL1R1,IL2,IL21,LIF,NFKB1,NOS2,OSM,PRKCB,PRKCD,SMAD3,STAT1,STAT3,STAT4,TNFSF15	0.244343	0.0084	FOXG1,HSPA8,PRKAR1B
Mitotic G2-G2/M phases	.	.	.	.	.	.	0.246604	0.0101	DCTN1,DYNC1H1
Polyamine Regulation in Colon Cancer	.	.	.	0.251319	0.0169	FOS	0.247172	0.0169	LIN28A
Kinesins	.	.	.	0.260518	0.0164	KIF21B	0.254097	0.0164	KIF21B
UFMylation Signaling Pathway	.	.	.	0.032872	0.0323	GPX4,NFKB1	0.257632	0.0161	EIF4G1
Induction of Apoptosis by HIV1	.	.	.	0.000136754	0.0635	FASLG,NFKB1,REL,RELA	0.261216	0.0159	HTRA2
Mitochondrial biogenesis	.	.	.	0.0359631	0.0312	CALM1 (includes others),CRTC3	0.26485	0.0156	POLG2
Phospholipases	.	.	.	0.273309	0.0156	PLCL1	0.26485	0.0156	PLA2G6
Mitotic Roles of Polo-Like Kinase	.	.	.	.	.	.	0.26485	0.0156	PPP2R5D
Class I MHC mediated antigen processing and presentation	.	.	.	0.192501	0.0107	ERAP1,ERAP2,SMURF1,SOCS1	0.267301	0.008	ATG7,FBXO7,PRKN
RAB geranylgeranylation	.	.	.	.	.	.	0.268534	0.0154	RAB39B
Degradation of the extracellular matrix	.	.	.	.	.	.	0.271644	0.0152	PSEN1
Melatonin Signaling	.	.	.	9.50658e-06	0.0725	CALM1 (includes others),PLCL1,PRKCB,PRKCD,RORC	0.282488	0.0145	PRKAR1B
ISG15 antiviral mechanism	.	.	.	0.303522	0.0141	STAT1	0.289068	0.0141	EIF4G1
GPCR-Mediated Integration of Enteroendocrine Signaling Exemplified by an L Cell	.	.	.	0.0485243	0.027	ADCY3,PLCL1	0.299226	0.0135	PRKAR1B
Role of MAPK Signaling in Inhibiting the Pathogenesis of Influenza	.	.	.	0.00513083	0.0395	CCL2,IFNG,NFKB1	0.306196	0.0132	PLA2G6
Pre-NOTCH Expression and Processing	.	.	.	0.325172	0.0132	MAML2	0.306196	0.0132	NOTCH3
Mitotic Metaphase and Anaphase	.	.	.	.	.	.	0.310456	0.00851	DYNC1H1,PPP2R5D
Costimulation by the CD28 family	.	.	.	0.0056133	0.0385	ICOSLG/LOC102723996,MAP3K8,TNFRSF14	0.312608	0.0128	PPP2R5D
Pancreatic Secretion Signaling Pathway	.	.	.	0.000256541	0.0292	ADCY3,GNA12,PLCL1,PRKCB,PRKCD,RPS6KB1,SLC9A3	0.319154	0.00833	DAGLB,PRKAR1B
Glucose metabolism	.	.	.	.	.	.	0.319154	0.0125	PPP2R5D
BEX2 Signaling Pathway	.	.	.	0.00046705	0.0494	NFKB1,REL,RELA,STAT3	0.322849	0.0123	PPP2R5D
Role of MAPK Signaling in the Pathogenesis of Influenza	.	.	.	0.0596665	0.0247	CCL2,IFNG	0.322849	0.0123	PLA2G6
Apelin Adipocyte Signaling Pathway	.	.	.	0.0678696	0.0233	ADCY3,GPX4	0.338844	0.0116	PRKAR1B
Platelet homeostasis	.	.	.	0.0678696	0.0233	CALM1 (includes others),NOS2	0.338844	0.0116	PPP2R5D
HIPPO signaling	.	.	.	0.0678696	0.0233	MST1,SMAD3	0.338844	0.0116	PPP2R5D
BMP signaling pathway	.	.	.	2.12574e-06	0.0674	NFKB1,REL,RELA,SMAD7,SMURF1,TAB1	0.348337	0.0112	PRKAR1B
RAB GEFs exchange GTP for GDP on RABs	.	.	.	.	.	.	0.348337	0.0112	RAB39B
Pyroptosis Signaling Pathway	.	.	.	0.009341	0.033	IL1R1,NFKB1,PTGER4	0.354813	0.011	PRKAR1B
Factors involved in megakaryocyte development and platelet production	.	.	.	0.38572	0.011	JAK2	0.354813	0.011	PRKAR1B
Degradation of beta-catenin by the destruction complex	.	.	.	.	.	.	0.354813	0.011	PPP2R5D
Cell junction organization	.	.	.	.	.	.	0.357273	0.0109	ANG
Fcγ Receptor-mediated Phagocytosis in Macrophages and Monocytes	.	.	.	2.95544e-06	0.0645	FCGR2A,FCGR3A/FCGR3B,HCK,PRKCB,PRKCD,RPS6KB1	0.360579	0.0108	PLA2G6
Gene Silencing by RNA	.	.	.	.	.	.	0.366438	0.0105	PRKRA
Cell Cycle Checkpoints	.	.	.	1	0.00368	BABAM2	0.374973	0.00735	DYNC1H1,PPP2R5D
Protein folding	.	.	.	0.411998	0.0102	STAT3	0.375837	0.0102	GBA1
ATM Signaling	.	.	.	0.415717	0.0101	CREB5	0.378443	0.0101	PPP2R5D
Glycerophospholipid biosynthesis	.	.	.	.	.	.	0.378443	0.0101	PLA2G6
Eicosanoid Signaling	.	.	.	1.24485e-05	0.0327	ADCY3,CREB5,IL10,NFKB1,PLCL1,PRKCB,PRKCD,PTGER4,RPS6KA2	0.380189	0.00727	PLA2G6,PRKAR1B
Phase I - Functionalization of compounds	.	.	.	.	.	.	0.384592	0.0099	CYP27A1
ABC-family proteins mediated transport	.	.	.	.	.	.	0.384592	0.0099	ABCB1
Apoptosis Signaling	.	.	.	0.00133267	0.0392	FASLG,NFKB1,REL,RELA	0.38815	0.0098	HTRA2
Potassium Channels	.	.	.	.	.	.	0.390841	0.00971	KCND3
Processing of Capped Intron-Containing Pre-mRNA	.	.	.	.	.	.	0.399945	0.00697	HNRNPA2B1,HSPA8
Post-translational protein phosphorylation	.	.	.	.	.	.	0.402717	0.00935	CP
Oxidative Phosphorylation	.	.	.	.	.	.	0.402717	0.00935	UQCRC1
Kinetochore Metaphase Signaling Pathway	.	.	.	.	.	.	0.402717	0.00935	PPP2R5D
BBSome Signaling Pathway	.	.	.	0.00713346	0.0167	CCR6,GPR18,GPR183,GPR35,GPR65,PRKCD,PTGER4,STAT3	0.404576	0.00625	ADORA1,DNM1L,PRKAR1B
Antioxidant Action of Vitamin C	.	.	.	0.000145198	0.0459	JAK2,NFKB1,PLCL1,REL,RELA	0.408319	0.00917	PLA2G6
Hedgehog 'off' state	.	.	.	0.467238	0.00885	ADCY3	0.419759	0.00885	PRKAR1B
Neuregulin Signaling	.	.	.	0.00235461	0.0348	ITGAL,PRKCB,PRKCD,RPS6KB1	0.42462	0.0087	PSEN1
GPCR-Mediated Nutrient Sensing in Enteroendocrine Cells	.	.	.	0.0025	0.0342	ADCY3,PLCL1,PRKCB,PRKCD	0.430527	0.00855	PRKAR1B
Nonsense-Mediated Decay (NMD)	.	.	.	.	.	.	0.430527	0.00855	EIF4G1
Glutaminergic Receptor Signaling Pathway (Enhanced)	.	.	.	0.000326017	0.0252	ADCY3,CALM1 (includes others),CREB5,NFKB1,PLCL1,PRKCB,PRKCD,RPS6KB1	0.44978	0.00631	PLA2G6,PRKAR1B
Regulation of Insulin-like Growth Factor (IGF) transport and uptake by IGFBPs	.	.	.	.	.	.	0.44978	0.00806	CP
Atherosclerosis Signaling	.	.	.	1.83003e-06	0.0547	CCL2,CD40,IFNG,NFKB1,REL,RELA,TNFRSF14	0.460257	0.00781	PLA2G6
Synaptic Long Term Potentiation	.	.	.	0.00036752	0.0391	CALM1 (includes others),CREB5,PLCL1,PRKCB,PRKCD	0.460257	0.00781	PRKAR1B
Interleukin-1 family signaling	.	.	.	1.69537e-10	0.0775	IL18RAP,IL1R1,MAP3K8,NFKB1,NOD2,RELA,RIPK2,SMAD3,STAT3,TAB1	0.462381	0.00775	TBK1
Adipogenesis pathway	.	.	.	0.0049794	0.0292	CEBPB,EBF1,RPS6KB1,SMAD3	0.483059	0.0073	ATG7
White Adipose Tissue Browning Pathway	.	.	.	0.0349017	0.0219	ADCY3,CEBPB,CREB5	0.483059	0.0073	PRKAR1B
GABAergic Receptor Signaling Pathway (Enhanced)	.	.	.	0.547637	0.00725	ADCY3	0.485289	0.00725	PRKAR1B
PIP3 activates AKT signaling	.	.	.	.	.	.	0.490908	0.00714	PPP2R5D
WNT/SHH Axonal Guidance Signaling Pathway	.	.	.	0.191925	0.0137	ADCY3,HCK	0.504661	0.00685	PRKAR1B
Endocannabinoid Neuronal Synapse Pathway	.	.	.	0.196581	0.0135	ADCY3,PLCL1	0.509331	0.00676	PRKAR1B
WNT/β-catenin Signaling	.	.	.	1	0.00585	TAB1	0.561048	0.00585	PPP2R5D
G alpha (q) signalling events	.	.	.	1	0.00575	GPR65	0.567545	0.00575	ANXA1
FXR/RXR Activation	.	.	.	4.1646e-10	0.0621	CNTF,FASLG,HNF4A,IFNG,IL12B,IL2,IL21,LIF,NFKB1,OSM,TNFSF15	0.574116	0.00565	CYP27A1
PPARα/RXRα Activation	.	.	.	1.22953e-08	0.0546	ADCY3,IL18RAP,IL1R1,JAK2,NFKB1,PLCL1,PRKCB,REL,RELA,SMAD3	0.586138	0.00546	PRKAR1B
GNRH Signaling	.	.	.	1.65898e-08	0.0532	ADCY3,CALM1 (includes others),CREB5,FOS,MAP3K8,NFKB1,PRKCB,PRKCD,REL,RELA	0.595662	0.00532	PRKAR1B
Pulmonary Healing Signaling Pathway	.	.	.	0.00380263	0.0254	HCK,NFKB1,PRKCB,PRKCD,STAT3	0.613762	0.00508	NOTCH3
TCF dependent signaling in response to WNT	.	.	.	.	.	.	0.616595	0.00503	PPP2R5D
NAFLD Signaling Pathway	.	.	.	3.97549e-14	0.0691	CNTF,FASLG,FOS,IFNG,IL12B,IL2,IL21,JAK2,LIF,NFKB1,OSM,SOCS1,STAT3,TNFSF15,TYK2	1	0.00461	PPP2R5D
Circadian Rhythm Signaling	.	.	.	6.866e-05	0.0304	ADCY3,CREB5,HCK,NFIL3,PLCL1,PRKCB,PRKCD,RORC	1	0.0038	PRKAR1B
RAF/MAP kinase cascade	.	.	.	0.000495888	0.0267	CALM1 (includes others),IL2,IL2RA,JAK2,RASGRP1,SPRED1,SPRED2	1	0.00382	PPP2R5D
Phospholipase C Signaling	.	.	.	0.00159509	0.017	ADCY3,CALM1 (includes others),CREB5,FCGR2A,FCGR2B,ITGAL,NFKB1,PRKCB,PRKCD,REL,RELA	1	0.00463	PLA2G6,RHOT1,RHOT2
Generic Transcription Pathway	.	.	.	0.117075	0.0117	HNF4A,MAML2,RORC,VDR,ZFP90	1	0.00468	NOTCH3,NR4A2
RHO GTPase cycle	.	.	.	1	0.00444	ARHGAP45,TAGAP	1	0.00222	WASL
CDC42 Signaling	.	.	.	1	0.0059	FOS,ITGAL	1	0.00295	WASL
Neddylation	.	.	.	.	.	.	1	0.00408	FBXO7
Lipid Antigen Presentation by CD1	.	.	.	.	.	.	1	0.00472	PSAP
IL-27 Signaling Pathway	.	.	.	6.664e-34	0.184	CD40,IFNAR1,IFNG,IFNGR2,IL10,IL18RAP,IL1R1,IL2,IL21,IL27,IL6ST,IRF8,JAK2,NFKB1,NOS2,REL,RELA,RORC,SMAD3,STAT1,STAT3,TNFRSF9,TYK2	.	.	.
Interleukin-12 family signaling	.	.	.	3.35254e-19	0.45	IL12B,IL23R,IL27,IL6ST,JAK2,STAT1,STAT3,STAT4,TYK2	.	.	.
Interleukin-6 family signaling	.	.	.	4.96937e-18	0.375	CNTF,IL31RA,IL6ST,JAK2,LIF,OSM,STAT1,STAT3,TYK2	.	.	.
TNFs bind their physiological receptors	.	.	.	1.19944e-14	0.276	FASLG,TNFRSF14,TNFRSF18,TNFRSF4,TNFRSF6B,TNFRSF9,TNFSF15,TNFSF18	.	.	.
IL-17A Signaling in Fibroblasts	.	.	.	1.61839e-14	0.128	CCL2,CEBPB,FOS,IL12B,JAK2,NFKB1,PRKCB,REL,RELA,STAT3,TRAF3IP2	.	.	.
Crosstalk between Dendritic Cells and Natural Killer Cells	.	.	.	3.97549e-14	0.121	CD226,CD40,FASLG,IFNG,IL12B,IL15RA,IL2,ITGAL,NFKB1,REL,RELA	.	.	.
Multiple Sclerosis Signaling Pathway	.	.	.	5.22729e-13	0.0667	CNTF,FASLG,IFNG,IFNGR2,IL10,IL12B,IL2,IL21,IL2RA,LIF,NFKB1,OSM,STAT1,TNFSF15	.	.	.
Airway Pathology in Chronic Obstructive Pulmonary Disease	.	.	.	3.26361e-11	0.0885	CCL2,CNTF,FASLG,IFNG,IL12B,IL2,IL21,LIF,OSM,TNFSF15	.	.	.
Interferon gamma signaling	.	.	.	1.2565e-10	0.0957	IFNG,IFNGR2,IRF5,IRF8,JAK2,PRKCD,SMAD7,SOCS1,STAT1	.	.	.
Interleukin-10 signaling	.	.	.	1.64534e-10	0.156	CCL2,IL10,IL12B,IL1R1,LIF,STAT3,TYK2	.	.	.
Role of IL-17F in Allergic Inflammatory Airway Diseases	.	.	.	2.02921e-10	0.152	CCL2,CREB5,NFKB1,REL,RELA,RPS6KA2,TRAF3IP2	.	.	.
Signaling by CSF3 (G-CSF)	.	.	.	4.29125e-10	0.2	HCK,JAK2,SOCS1,STAT1,STAT3,TYK2	.	.	.
Airway Inflammation in Asthma	.	.	.	9.35087e-10	0.182	CCL2,IFNG,IFNGR2,IL10,IL12B,OSM	.	.	.
NLR signaling pathways	.	.	.	1.2617e-09	0.125	CARD9,NFKB1,NOD2,RELA,RIPK2,TAB1,TNFAIP3	.	.	.
RUNX1 and FOXP3 control the development of regulatory T lymphocytes (Tregs)	.	.	.	6.55422e-09	0.4	IFNG,IL2,IL2RA,TNFRSF18	.	.	.
Interleukin-20 family signaling	.	.	.	1.61002e-08	0.192	JAK2,STAT1,STAT3,STAT4,TYK2	.	.	.
FAT10 Cancer Signaling Pathway	.	.	.	2.60013e-08	0.12	IFNG,NFKB1,REL,RELA,SMAD3,STAT3	.	.	.
Role of Cytokines in Mediating Communication between Immune Cells	.	.	.	3.615e-08	0.115	IFNG,IL10,IL12B,IL2,IL21,IL27	.	.	.
TGF-β Signaling	.	.	.	1.56896e-07	0.0729	FOS,HNF4A,SMAD3,SMAD7,SMURF1,TAB1,VDR	.	.	.
MAP kinase activation	.	.	.	2.45905e-07	0.128	MAP3K8,NFKB1,NOD2,RIPK2,TAB1	.	.	.
C-type lectin receptors (CLRs)	.	.	.	3.125e-07	0.0552	CALM1 (includes others),CARD11,CARD9,MUC19,NFKB1,PRKCD,RELA,TAB1	.	.	.
PPAR Signaling	.	.	.	3.125e-07	0.0673	FOS,IL18RAP,IL1R1,NFKB1,REL,RELA,TAB1	.	.	.
Interferon alpha/beta signaling	.	.	.	3.9713e-07	0.0845	IFNAR1,IRF5,IRF8,SOCS1,STAT1,TYK2	.	.	.
Senescence-Associated Secretory Phenotype (SASP)	.	.	.	4.89784e-07	0.0822	CEBPB,FOS,NFKB1,RELA,RPS6KA2,STAT3	.	.	.
TAK1-dependent IKK and NF-kappa-B activation	.	.	.	5.3584e-07	0.114	NFKB1,NOD2,RELA,RIPK2,TAB1	.	.	.
VDR/RXR Activation	.	.	.	7.23e-07	0.0779	CEBPB,IFNG,IL2,PRKCB,PRKCD,VDR	.	.	.
Differential Regulation of Cytokine Production in Intestinal Epithelial Cells by IL-17A and IL-17F	.	.	.	7.67643e-07	0.174	CCL2,IFNG,IL10,IL12B	.	.	.
Growth hormone receptor signaling	.	.	.	9.75532e-07	0.167	JAK2,SOCS1,STAT1,STAT3	.	.	.
TNFR1 Signaling	.	.	.	1.23972e-06	0.1	FOS,NFKB1,REL,RELA,TNFAIP3	.	.	.
CD27 Signaling in Lymphocytes	.	.	.	2.25699e-06	0.0909	FOS,MAP3K8,NFKB1,REL,RELA	.	.	.
Folate Signaling Pathway	.	.	.	2.54432e-06	0.0893	IL6ST,JAK2,NFKB1,STAT3,TYK2	.	.	.
4-1BB Signaling in T Lymphocytes	.	.	.	6.25e-06	0.118	NFKB1,REL,RELA,TNFRSF9	.	.	.
Signaling by the B Cell Receptor (BCR)	.	.	.	1.8376e-05	0.0412	CALM1 (includes others),CARD11,NFKB1,PRKCB,RASGRP1,REL,RELA	.	.	.
Chemokine Signaling	.	.	.	1.8376e-05	0.0649	CALM1 (includes others),CCL13,CCL2,FOS,PRKCB	.	.	.
April Mediated Signaling	.	.	.	1.8376e-05	0.0952	FOS,NFKB1,REL,RELA	.	.	.
B Cell Activating Factor Signaling	.	.	.	2.07153e-05	0.093	FOS,NFKB1,REL,RELA	.	.	.
Signaling by SCF-KIT	.	.	.	2.07153e-05	0.093	JAK2,SOCS1,STAT1,STAT3	.	.	.
Differential Regulation of Cytokine Production in Macrophages and T Helper Cells by IL-17A and IL-17F	.	.	.	2.26633e-05	0.167	CCL2,IL10,IL12B	.	.	.
PI3K Signaling in B Lymphocytes	.	.	.	6.09064e-05	0.0277	CALM1 (includes others),CD40,FCGR2B,FOS,NFKB1,PLCL1,PRKCB,REL,RELA	.	.	.
RAF-independent MAPK1/3 activation	.	.	.	6.09064e-05	0.13	IL6ST,JAK2,TYK2	.	.	.
Regulation of IL-2 Expression in Activated and Anergic T Lymphocytes	.	.	.	6.66337e-05	0.0305	CALM1 (includes others),CARD11,FOS,IL2,NFKB1,REL,RELA,SMAD3	.	.	.
Transcriptional regulation by RUNX3	.	.	.	6.866e-05	0.0521	ITGAL,MAML2,RORC,SMAD3,SMURF1	.	.	.
Fc epsilon receptor (FCERI) signaling	.	.	.	8.21799e-05	0.034	CALM1 (includes others),CARD11,FOS,NFKB1,RASGRP1,RELA,TAB1	.	.	.
IL-17A Signaling in Gastric Cells	.	.	.	9.83621e-05	0.115	FOS,NFKB1,RELA	.	.	.
GADD45 Signaling	.	.	.	0.000101353	0.0678	NFKB1,REL,RELA,SMAD3	.	.	.
ATF4 activates genes in response to endoplasmic reticulum stress	.	.	.	0.000114256	0.111	CCL2,CEBPB,CEBPG	.	.	.
Adenine and Adenosine Salvage III	.	.	.	0.000132718	0.286	ADA,LACC1	.	.	.
Purine Ribonucleosides Degradation to Ribose-1-phosphate	.	.	.	0.000132718	0.286	ADA,LACC1	.	.	.
Signaling by CSF1 (M-CSF) in myeloid cells	.	.	.	0.000190132	0.0968	HCK,STAT1,STAT3	.	.	.
Granulocyte Adhesion and Diapedesis	.	.	.	0.000234491	0.0345	CCL13,CCL2,CCR6,CXCR5,IL18RAP,IL1R1	.	.	.
Interleukin-1 processing	.	.	.	0.000264343	0.222	NFKB1,RELA	.	.	.
Interleukin-9 signaling	.	.	.	0.000264343	0.222	STAT1,STAT3	.	.	.
NFKBIE Signaling Pathway	.	.	.	0.000326017	0.0282	CD40,FASLG,NFKB1,REL,RELA,TNFSF15,TNFSF18	.	.	.
TCR signaling	.	.	.	0.000335931	0.0397	CARD11,NFKB1,PTPN22,RELA,RIPK2	.	.	.
TWEAK Signaling	.	.	.	0.000335931	0.0833	NFKB1,REL,RELA	.	.	.
Altered T Cell and B Cell Signaling in Rheumatoid Arthritis	.	.	.	0.000346147	0.0212	CD40,FASLG,IFNG,IL10,IL12B,IL2,IL21,NFKB1,REL,RELA	.	.	.
Signaling by Leptin	.	.	.	0.000453266	0.182	JAK2,STAT3	.	.	.
Transcriptional Regulation by VENTX	.	.	.	0.000510968	0.075	CEBPB,NFKB1,RELA	.	.	.
Transcriptional regulation of white adipocyte differentiation	.	.	.	0.000542519	0.0476	CEBPB,EBF1,NFKB1,RELA	.	.	.
Hematopoiesis from Multipotent Stem Cells	.	.	.	0.000576017	0.167	EPO,IL2	.	.	.
nNOS Signaling in Neurons	.	.	.	0.00077721	0.0667	CALM1 (includes others),PRKCB,PRKCD	.	.	.
Interleukin-15 signaling	.	.	.	0.000850294	0.143	IL15RA,STAT3	.	.	.
G alpha (z) signalling events	.	.	.	0.00098769	0.0625	ADCY3,PRKCB,PRKCD	.	.	.
Response of EIF2AK1 (HRI) to heme deficiency	.	.	.	0.00101773	0.133	CEBPB,CEBPG	.	.	.
Transcriptional activity of SMAD2/SMAD3:SMAD4 heterotrimer	.	.	.	0.00108057	0.0612	SMAD3,SMAD7,STAT1	.	.	.
Adenosine Nucleotides Degradation II	.	.	.	0.00121813	0.125	ADA,LACC1	.	.	.
Signaling by TGF-beta Receptor Complex	.	.	.	0.00141496	0.0566	SMAD3,SMAD7,SMURF1	.	.	.
Circadian Clock	.	.	.	0.00196724	0.0517	CREM,CRTC3,NFIL3	.	.	.
Interleukin-7 signaling	.	.	.	0.00242622	0.0952	SOCS1,STAT3	.	.	.
RHO GTPases Activate NADPH Oxidases	.	.	.	0.00273509	0.0909	PRKCB,PRKCD	.	.	.
Tumoricidal Function of Hepatic Natural Killer Cells	.	.	.	0.00337321	0.0833	FASLG,ITGAL	.	.	.
Signaling by Erythropoietin	.	.	.	0.00380263	0.08	EPO,JAK2	.	.	.
S-methyl-5'-thioadenosine Degradation II	.	.	.	0.00391827	0.5	LACC1	.	.	.
Xanthine and Xanthosine Salvage	.	.	.	0.00391827	0.5	LACC1	.	.	.
Signaling by BMP	.	.	.	0.00416021	0.0769	SMAD7,SMURF1	.	.	.
Immunoregulatory interactions between a Lymphoid and a non-Lymphoid cell	.	.	.	0.00428672	0.0248	CD226,CD40,FCGR2B,FCGR3A/FCGR3B,ITGAL	.	.	.
Signaling by ALK	.	.	.	0.00455141	0.0741	PRDM1,STAT3	.	.	.
Xenobiotic Metabolism AHR Signaling Pathway	.	.	.	0.005784	0.038	NFKB1,REL,RELA	.	.	.
L-cysteine Degradation III	.	.	.	0.00671862	0.333	CISD1	.	.	.
1D-myo-inositol Hexakisphosphate Biosynthesis V (from Ins(1,3,4)P3)	.	.	.	0.00671862	0.333	IPMK	.	.	.
Guanine and Guanosine Salvage I	.	.	.	0.00671862	0.333	LACC1	.	.	.
Adenine and Adenosine Salvage I	.	.	.	0.00671862	0.333	LACC1	.	.	.
Factors Promoting Cardiogenesis in Vertebrates	.	.	.	0.00713346	0.0268	CREB5,PLCL1,PRKCB,PRKCD	.	.	.
2-ketoglutarate Dehydrogenase Complex	.	.	.	0.00962506	0.25	DLD	.	.	.
Branched-chain α-keto acid Dehydrogenase Complex	.	.	.	0.00962506	0.25	DLD	.	.	.
Hematopoiesis from Pluripotent Stem Cells	.	.	.	0.00962506	0.0211	EPO,IL10,IL12B,IL2,LIF	.	.	.
NGF-stimulated transcription	.	.	.	0.0111803	0.0513	FOS,TRIB1	.	.	.
OX40 Signaling Pathway	.	.	.	0.0111803	0.0205	IL2,NFKB1,REL,RELA,TNFRSF4	.	.	.
Allograft Rejection Signaling	.	.	.	0.0122317	0.0201	CD40,FASLG,IFNG,IL10,IL2	.	.	.
Mechanisms of Viral Exit from Host Cells	.	.	.	0.0126036	0.0488	PRKCB,PRKCD	.	.	.
FasL/ CD95L signaling	.	.	.	0.0129869	0.2	FASLG	.	.	.
Arsenate Detoxification I (Glutaredoxin)	.	.	.	0.0129869	0.2	LACC1	.	.	.
Signaling by MST1	.	.	.	0.0129869	0.2	MST1	.	.	.
Regulation of beta-cell development	.	.	.	0.0133819	0.0476	HNF4A,MAML2	.	.	.
MyD88:MAL(TIRAP) cascade initiated on plasma membrane	.	.	.	0.0133819	0.0476	SOCS1,TAB1	.	.	.
Beta-catenin independent WNT signaling	.	.	.	0.0137888	0.0294	CALM1 (includes others),PRKCB,SMURF1	.	.	.
Signaling by VEGF	.	.	.	0.016504	0.0278	CALM1 (includes others),PRKCB,PRKCD	.	.	.
Acetyl-CoA Biosynthesis I (Pyruvate Dehydrogenase Complex)	.	.	.	0.016504	0.167	DLD	.	.	.
Glycine Cleavage Complex	.	.	.	0.016504	0.167	DLD	.	.	.
Inositol Pyrophosphates Biosynthesis	.	.	.	0.0197538	0.143	IPMK	.	.	.
Signaling by FGFR1	.	.	.	0.0203545	0.04	SPRED1,SPRED2	.	.	.
Transcriptional regulation of granulopoiesis	.	.	.	0.0209735	0.0392	CEBPB,STAT3	.	.	.
Primary Immunodeficiency Signaling	.	.	.	0.0222685	0.0385	ADA,CD40	.	.	.
CSDE1 Signaling Pathway	.	.	.	0.0251034	0.0364	CCL2,FOS	.	.	.
Lysine catabolism	.	.	.	0.027464	0.111	DLD	.	.	.
Signaling by PDGF	.	.	.	0.0282992	0.0345	STAT1,STAT3	.	.	.
SUMOylation of immune response proteins	.	.	.	0.0349017	0.0909	RELA	.	.	.
Alpha-protein kinase 1 signaling pathway	.	.	.	0.0349017	0.0909	TAB1	.	.	.
Pyridoxal 5'-phosphate Salvage Pathway	.	.	.	0.0370567	0.0308	MAP3K8,PRKCD	.	.	.
Vitamin D (calciferol) metabolism	.	.	.	0.0393448	0.0833	VDR	.	.	.
Guanosine Nucleotides Degradation III	.	.	.	0.0430446	0.0769	LACC1	.	.	.
POU5F1 (OCT4), SOX2, NANOG activate genes related to proliferation	.	.	.	0.0430446	0.0769	STAT3	.	.	.
Extra-nuclear estrogen signaling	.	.	.	0.0470922	0.0274	CALM1 (includes others),FOS	.	.	.
Formation of axial mesoderm	.	.	.	0.0470922	0.0714	SMAD3	.	.	.
Regulation of RUNX2 expression and activity	.	.	.	0.0470922	0.0274	SMURF1,STAT1	.	.	.
Hypoxia Signaling in the Cardiovascular System	.	.	.	0.0485243	0.027	CREB5,EPO	.	.	.
Caveolar-mediated Endocytosis Signaling	.	.	.	0.0504514	0.0267	CD48,ITGAL	.	.	.
Mitotic Telophase/Cytokinesis	.	.	.	0.0513664	0.0667	PTGER4	.	.	.
Signaling by Activin	.	.	.	0.0513664	0.0667	SMAD3	.	.	.
Autoimmune Thyroid Disease Signaling	.	.	.	0.0534063	0.016	CD40,FASLG,IL10,IL2	.	.	.
SUMOylation of DNA methylation proteins	.	.	.	0.0556938	0.0625	DNMT3B	.	.	.
Caspase activation via Death Receptors in the presence of ligand	.	.	.	0.0556938	0.0625	FASLG	.	.	.
Prolactin receptor signaling	.	.	.	0.0556938	0.0625	JAK2	.	.	.
Rap1 signalling	.	.	.	0.0556938	0.0625	RASGRP1	.	.	.
Isoleucine Degradation I	.	.	.	0.0600251	0.0588	DLD	.	.	.
Germ layer formation at gastrulation	.	.	.	0.0600251	0.0588	SMAD3	.	.	.
Branched-chain amino acid catabolism	.	.	.	0.0643067	0.0556	DLD	.	.	.
Gastrin-CREB signalling pathway via PKC and MAPK	.	.	.	0.0643067	0.0556	RPS6KA2	.	.	.
Formation of definitive endoderm	.	.	.	0.0643067	0.0556	SMAD3	.	.	.
Synthesis, secretion, and deacylation of Ghrelin	.	.	.	0.0686877	0.0526	UCN	.	.	.
ABRA Signaling Pathway	.	.	.	0.0712019	0.0227	FOS,LIF	.	.	.
Valine Degradation I	.	.	.	0.0731477	0.05	DLD	.	.	.
NUR77 Signaling in T Lymphocytes	.	.	.	0.0751467	0.0145	CALM1 (includes others),FASLG,PRKCB,PRKCD	.	.	.
Nucleotide salvage	.	.	.	0.077432	0.0476	ADA	.	.	.
RHO GTPases activate PAKs	.	.	.	0.077432	0.0476	CALM1 (includes others)	.	.	.
TCA Cycle II (Eukaryotic)	.	.	.	0.0819672	0.0455	DLD	.	.	.
Salvage Pathways of Pyrimidine Ribonucleotides	.	.	.	0.0852223	0.0208	MAP3K8,PRKCD	.	.	.
Formation of paraxial mesoderm	.	.	.	0.0865084	0.0435	MAML2	.	.	.
Signaling by NODAL	.	.	.	0.0865084	0.0435	SMAD3	.	.	.
Glycogen metabolism	.	.	.	0.0910282	0.0417	CALM1 (includes others)	.	.	.
RAS processing	.	.	.	0.0910282	0.0417	CALM1 (includes others)	.	.	.
Glutathione Redox Reactions I	.	.	.	0.0910282	0.0417	GPX4	.	.	.
Other interleukin signaling	.	.	.	0.0910282	0.0417	TYK2	.	.	.
MyD88 cascade initiated on plasma membrane	.	.	.	0.0954976	0.04	TAB1	.	.	.
Response of EIF2AK4 (GCN2) to amino acid deficiency	.	.	.	0.0984017	0.0194	CEBPB,CEBPG	.	.	.
Fertilization	.	.	.	0.100186	0.0385	ADAM30	.	.	.
DNA methylation	.	.	.	0.100186	0.0385	DNMT3B	.	.	.
Transport of inorganic cations/anions and amino acids/oligopeptides	.	.	.	0.100487	0.0192	CALM1 (includes others),SLC9A3	.	.	.
Glyoxylate metabolism and glycine degradation	.	.	.	0.10928	0.0357	DLD	.	.	.
Activation of kainate receptors upon glutamate binding	.	.	.	0.118486	0.0333	CALM1 (includes others)	.	.	.
FOXO-mediated transcription of oxidative stress, metabolic and neuronal genes	.	.	.	0.118486	0.0333	SMAD3	.	.	.
RHO GTPases activate IQGAPs	.	.	.	0.123191	0.0323	CALM1 (includes others)	.	.	.
Glutamate binding, activation of AMPA receptors and synaptic plasticity	.	.	.	0.123191	0.0323	PRKCB	.	.	.
MyD88 dependent cascade initiated on endosome	.	.	.	0.123191	0.0323	TAB1	.	.	.
Thrombin signalling through proteinase activated receptors (PARs)	.	.	.	0.1277	0.0312	GNA12	.	.	.
Cargo concentration in the ER	.	.	.	0.136809	0.0294	CTSZ	.	.	.
PRC2 methylates histones and DNA	.	.	.	0.141393	0.0286	DNMT3B	.	.	.
Transcriptional Regulation by NPAS4	.	.	.	0.141393	0.0286	FOS	.	.	.
FLT3 Signaling	.	.	.	0.14613	0.0278	HCK	.	.	.
Striated Muscle Contraction	.	.	.	0.14613	0.0278	TNNI2	.	.	.
Communication between Innate and Adaptive Immune Cells	.	.	.	0.155618	0.0108	CD40,IFNG,IL10,IL12B,IL2	.	.	.
NoRC negatively regulates rRNA expression	.	.	.	0.155618	0.0263	DNMT3B	.	.	.
Antigen Presentation Pathway	.	.	.	0.155618	0.0263	IFNG	.	.	.
Regulation of TP53 Expression and Degradation	.	.	.	0.159871	0.0256	PRDM1	.	.	.
Graft-versus-Host Disease Signaling	.	.	.	0.165227	0.0124	FASLG,IFNG,IL2	.	.	.
Defensins	.	.	.	0.178611	0.0233	CCR6	.	.	.
Signaling by Retinoic Acid	.	.	.	0.178611	0.0233	DLD	.	.	.
Calcium-induced T Lymphocyte Apoptosis	.	.	.	0.183492	0.0119	CALM1 (includes others),PRKCB,PRKCD	.	.	.
Arachidonic acid metabolism	.	.	.	0.187943	0.0222	GPX4	.	.	.
G alpha (s) signalling events	.	.	.	0.189639	0.0138	ADCY3,PTGER4	.	.	.
nNOS Signaling in Skeletal Muscle Cells	.	.	.	0.192501	0.0217	CALM1 (includes others)	.	.	.
Heme signaling	.	.	.	0.19717	0.0213	CRTC3	.	.	.
Meiotic recombination	.	.	.	0.201349	0.0208	MLH3	.	.	.
Nonhomologous End-Joining (NHEJ)	.	.	.	0.206233	0.0204	BABAM2	.	.	.
Signaling by ERBB2	.	.	.	0.210603	0.02	PRKCD	.	.	.
The citric acid (TCA) cycle and respiratory electron transport	.	.	.	0.233184	0.0182	DLD	.	.	.
FAT10 Signaling Pathway	.	.	.	0.233184	0.0182	IFNG	.	.	.
SPINK1 Pancreatic Cancer Pathway	.	.	.	0.233184	0.0182	SMAD3	.	.	.
Intrinsic Pathway for Apoptosis	.	.	.	0.233184	0.0182	STAT3	.	.	.
DNA Double Strand Break Response	.	.	.	0.251319	0.0169	BABAM2	.	.	.
GABA receptor activation	.	.	.	0.255877	0.0167	ADCY3	.	.	.
Visual phototransduction	.	.	.	0.255877	0.0167	CALM1 (includes others)	.	.	.
Cytoprotection by HMOX1	.	.	.	0.264449	0.0161	STAT3	.	.	.
Peroxisomal protein import	.	.	.	0.269246	0.0159	NOS2	.	.	.
Glutamate Receptor Signaling	.	.	.	0.273309	0.0156	CALM1 (includes others)	.	.	.
TNFR2 non-canonical NF-kB pathway	.	.	.	0.291055	0.0147	CD40	.	.	.
TP53 Regulates Transcription of DNA Repair Genes	.	.	.	0.299009	0.0143	FOS	.	.	.
Translocation of SLC2A4 (GLUT4) to the plasma membrane	.	.	.	0.303522	0.0141	CALM1 (includes others)	.	.	.
COPII-mediated vesicle transport	.	.	.	0.308102	0.0139	CTSZ	.	.	.
Olfactory Signaling Pathway	.	.	.	0.316522	0.0135	ADCY3	.	.	.
Cellular response to hypoxia	.	.	.	0.320338	0.0133	EPO	.	.	.
Signaling by MET	.	.	.	0.337075	0.0127	STAT3	.	.	.
G alpha (12/13) signalling events	.	.	.	0.341138	0.0125	GNA12	.	.	.
Cell surface interactions at the vascular wall	.	.	.	0.350461	0.00948	CD48,ITGAL	.	.	.
Integrin cell surface interactions	.	.	.	0.362202	0.0118	ITGAL	.	.	.
Oxidative Stress Induced Senescence	.	.	.	0.365472	0.0116	FOS	.	.	.
Hedgehog 'on' state	.	.	.	0.365472	0.0116	SMURF1	.	.	.
Antiproliferative Role of TOB in T Cell Signaling	.	.	.	0.384566	0.00889	IL2,SMAD3	.	.	.
KEAP1-NFE2L2 pathway	.	.	.	0.38572	0.011	PRKCD	.	.	.
Class B/2 (Secretin family receptors)	.	.	.	0.401038	0.0105	UCN	.	.	.
Mitotic Prophase	.	.	.	0.430934	0.00971	PRKCB	.	.	.
O-linked glycosylation	.	.	.	0.460292	0.00901	MUC19	.	.	.
HDR through Homologous Recombination (HRR) or Single Strand Annealing (SSA)	.	.	.	0.463058	0.00893	BABAM2	.	.	.
ESR-mediated signaling	.	.	.	0.48434	0.00847	FOS	.	.	.
Mitotic G1 phase and G1/S transition	.	.	.	0.52672	0.00763	JAK2	.	.	.
B Cell Development	.	.	.	1	0.00452	CD40	.	.	.
Expression and translocation of olfactory receptors	.	.	.	1	0.00251	EBF1	.	.	.
Cytotoxic T Lymphocyte-mediated Apoptosis of Target Cells	.	.	.	1	0.00448	FASLG	.	.	.
Transcriptional regulation by RUNX1	.	.	.	1	0.00658	PRKCB	.	.	.

## Sheet: TableS10
Table S10. Gene prioritization according to 4 biological relatedness and pathway approaches
IPA	HGC	ToppGene	HumanBase
ACOT8	AMBRA1	AMBRA1	ARRDC2
AMBRA1	ATP11B	ARMC5	ATP11B
ATG16L1	ATP6V0A1	ATG16L1	ATP6V1H
ATP11B	ATP6V0A2	ATP11B	BBX
ATP6V0A1	CHRNB1	ATP6V0A1	BCL2L2
ATP6V0A2	ECSIT	ATP6V0A2	EPS15
ATP6V0D2	EPS15	ATP6V0D2	FNDC3B
ATP6V1H	FAF1	ATP6V1B1	GBE1
BBX	FCHO1	ATP6V1H	IFNAR1
BCL2L2	FCHO2	BBX	IL10RA
CHRNB1	GLI2	BCL2L2	IL6ST
CLN6	GNAT2	BIN3	JAK1
CLPP	HGS	BMS1	KDM5B
CNGB3	IFNAR1	CHRNB1	KLF11
CSRNP1	IL10RA	CLN6	LIN9
DHRS2	IL6ST	CLPP	LRRK2
ECSIT	IMPDH1	CNGB3	NMT2
EPS15	JAK1	CSRNP1	NOD2
FAF1	LMAN1L	DHRS2	PCDHB10
FIG4	LRRK2	ECSIT	PDHX
FIGNL1	NOD1	EPS15	PDLIM5
FNDC3B	NOD2	FAF1	PIK3C3
GBE1	NOS2	FCHO1	PIKFYVE
GLI2	PIK3C3	FCHO2	PTPN4
GMPS	PIK3R4	FIG4	RASGEF1B
GNAT2	PIKFYVE	FIGNL1	RB1CC1
GTF3C1	RB1CC1	GBE1	SECISBP2L
GTF3C2	RBL1	GLI2	SLC36A4
GTF3C5	STAT2	GNAT2	TRIM22
HGS	TAS2R3	GOLGA3	ULK2
IFNAR1	TFDP1	GTF3C5	ZFYVE16
IL10RA	TRIM22	HGS
IL6ST	ULK2	IFNAR1
IMPDH1	USP22	IL10RA
IMPDH2	ZFYVE16	IL6ST
IPO8		IMPDH1
JAK1		IMPDH2
KDM5B		IPO8
KIF1B		JAK1
KLF11		KDM5B
KRT13		KIF1B
LIN9		KLF11
LRRK2		KLHL40
MCM3AP		LRRK2
MYBL2		MCM3AP
MYO1A		MYBL2
NMT2		MYO1A
NOD1		NOD1
NOD2		NOD2
NOS2		NOS2
PAX4		PAX4
PCDHB10		PDE6C
PDE6C		PDLIM5
PDHX		PIK3C3
PDLIM5		PIK3R4
PIK3C3		PIKFYVE
PIK3R4		PPARGC1B
PIKFYVE		PTPN4
PLEKHG1		RAD54L2
PPARGC1B		RASGEF1B
PTPN4		RB1CC1
RB1CC1		RBL1
RBL1		RPH3A
RPH3A		SEMA3D
SEMA3D		SLC22A3
SLC22A3		SNX17
SLC36A4		SPG21
SNX17		STAT2
SPATS1		TFDP1
SPG21		TMEM230
STAT2		TRIM22
TFB1M		TXLNA
TFDP1		ULK2
TP53I3		USP22
TRIM22		VAC14
TXLNA		VAX2
ULK2		YBX3
USP22		ZFYVE16
VAC14
VAX2
YBX3
ZFYVE16

[truncated: 8 more sheets: TableS11, TableS12, TableS13, TableS14, TableS15, TableS16, TableS17, TableS18]
